# Supplementary material for: Non-centrosymmetric Na3Nb4As3O19
Source: Acta Crystallogr Sect E Struct Rep Online. 2012 Mar 17;68(Pt 4):i25–6. doi: 10.1107/S1600536812010537 (PMC3343777; doi:10.1107/S1600536812010537)
Supplement: Supplementary file 1 [file e-68-00i25-sup1.cif]

##############################################################################
#                                                                            #
# This CIF contains the data in a paper accepted for publication in          #
# Acta Crystallographica Section E. It conforms to the requirements of       #
# Notes for Authors for Acta Crystallographica Section E, and has been       #
# peer reviewed under the auspices of the IUCr Commission on Journals.       #
#                                                                            #
# Full details of the Crystallographic Information File format               #
# are given in the paper "The Crystallographic Information File (CIF):       #
# a New Standard Archive File for Crystallography" by S. R. Hall, F. H.      #
# Allen and I. D. Brown [Acta Cryst. (1991), A47, 655-685].                  #
#                                                                            #
# The current version of the core CIF dictionary is obtainable from          #
# ftp://ftp.iucr.org/pub/cif_core.dic.                                       #
#                                                                            #
# Software is freely available for graphical display of the structure(s)     #
# in this CIF. For information consult the CIF software page                 #
# http://www.iucr.org/resources/cif/software.                                #
#                                                                            #
# This file may be used for bona fide research purposes within the           #
# scientific community so long as proper attribution is given to the journal # 
# article from which it was obtained.                                        #
#                                                                            #
##############################################################################
data_I
_audit_creation_method     SHELXL-97
_chemical_name_systematic
;
trisodium tetraniobium triarsenic nonadecaoxide
;
_chemical_name_common     ?
_chemical_formula_moiety     'As3 Na3 Nb4 O19'
_chemical_formula_sum     'As3 Na3 Nb4 O19'
_chemical_formula_iupac     'Na3 Nb4 As3 O19'
_chemical_formula_weight     969.37
_chemical_melting_point     ?
_symmetry_cell_setting     orthorhombic
_symmetry_space_group_name_H-M     'C 2 2 21'
_symmetry_space_group_name_Hall     'C 2c 2'
loop_
    _symmetry_equiv_pos_as_xyz
    'x, y, z'
    '-x, -y, z+1/2'
    'x, -y, -z'
    '-x, y, -z+1/2'
    'x+1/2, y+1/2, z'
    '-x+1/2, -y+1/2, z+1/2'
    'x+1/2, -y+1/2, -z'
    '-x+1/2, y+1/2, -z+1/2'
_cell_length_a     13.014(2)
_cell_length_b     24.170(3)
_cell_length_c     5.0880(9)
_cell_angle_alpha     90.00
_cell_angle_beta     90.00
_cell_angle_gamma     90.00
_cell_volume     1600.4(3)
_cell_formula_units_Z     4
_cell_measurement_reflns_used     25
_cell_measurement_theta_min     10
_cell_measurement_theta_max     15
_cell_measurement_temperature     298(2)
_exptl_crystal_description     prism
_exptl_crystal_colour     colourless
_exptl_crystal_size_max     0.35
_exptl_crystal_size_mid     0.25
_exptl_crystal_size_min     0.16
_exptl_crystal_density_diffrn     4.023
_exptl_crystal_density_meas     ?
_exptl_crystal_density_method     'not measured'
_exptl_crystal_F_000     1792
_exptl_absorpt_coefficient_mu     9.134
_exptl_absorpt_correction_type     psi-scan
_exptl_absorpt_process_details     '(North <i>et al.</i>, 1968)'
_exptl_absorpt_correction_T_min     0.083
_exptl_absorpt_correction_T_max     0.230
_exptl_special_details
;
;
_diffrn_ambient_temperature     298(2)
_diffrn_radiation_type     MoK\a
_diffrn_radiation_wavelength     0.71073
_diffrn_radiation_source     'fine-focus sealed tube'
_diffrn_radiation_monochromator     graphite
_diffrn_measurement_device_type     'Enraf--Nonius CAD-4'
_diffrn_measurement_method     \w/2\q
_diffrn_detector_area_resol_mean     ?
_diffrn_reflns_number     2116
_diffrn_reflns_av_R_equivalents     0.0412
_diffrn_reflns_av_sigmaI/netI     0.0466
_diffrn_reflns_theta_min     2.97
_diffrn_reflns_theta_max     26.96
_diffrn_reflns_theta_full     26.96
_diffrn_measured_fraction_theta_max     0.998
_diffrn_measured_fraction_theta_full     0.998
_diffrn_reflns_limit_h_min     -1
_diffrn_reflns_limit_h_max     16
_diffrn_reflns_limit_k_min     -1
_diffrn_reflns_limit_k_max     30
_diffrn_reflns_limit_l_min     -6
_diffrn_reflns_limit_l_max     6
_diffrn_standards_number     2
_diffrn_standards_interval_count     ?
_diffrn_standards_interval_time     120
_diffrn_standards_decay_%     1
loop_
    _diffrn_standard_refln_index_h
    _diffrn_standard_refln_index_k
    _diffrn_standard_refln_index_l
    8 8 1
    8 4 1
_refine_special_details
;
Refinement of <i>F</i>^2^ against ALL reflections. The weighted <i>R</i>-factor
<i>wR</i> and goodness of fit <i>S</i> are based on <i>F</i>^2^, conventional
<i>R</i>-factors <i>R</i> are based on <i>F</i>, with <i>F</i> set to zero for
negative <i>F</i>^2^. The threshold expression of <i>F</i>^2^ >
\s(<i>F</i>^2^) is used only for calculating <i>R</i>-factors(gt) <i>etc</i>.
and is not relevant to the choice of reflections for refinement.
<i>R</i>-factors based on <i>F</i>^2^ are statistically about twice as large
as those based on <i>F</i>, and <i>R</i>- factors based on ALL data will be
even larger.
;
_reflns_number_total     1757
_reflns_number_gt     1516
_reflns_threshold_expression     I>2\s(I)
_refine_ls_structure_factor_coef     Fsqd
_refine_ls_matrix_type     full
_refine_ls_R_factor_all     0.0408
_refine_ls_R_factor_gt     0.0288
_refine_ls_wR_factor_gt     0.0712
_refine_ls_wR_factor_ref     0.0763
_refine_ls_goodness_of_fit_ref     1.032
_refine_ls_restrained_S_all     1.031
_refine_ls_number_reflns     1757
_refine_ls_number_parameters     159
_refine_ls_number_restraints     2
_refine_ls_weighting_scheme     calc
_refine_ls_weighting_details
         'calc w=1/[\s^2^(Fo^2^)+(0.0368P)^2^+0.0000P] where P=(Fo^2^+2Fc^2^)/3'
_atom_sites_solution_primary     direct
_atom_sites_solution_secondary     difmap
_refine_ls_shift/su_max     0.001
_refine_ls_shift/su_mean     0.000
_refine_diff_density_max     0.750
_refine_diff_density_min     -0.912
_refine_ls_extinction_method     none
_refine_ls_extinction_coef     ?
_refine_ls_abs_structure_details     'Flack (1983), 718 Friedel pairs'
_refine_ls_abs_structure_Flack     0.019(16)
loop_
    _atom_type_symbol
    _atom_type_description
    _atom_type_scat_dispersion_real
    _atom_type_scat_dispersion_imag
    _atom_type_scat_source
    'O' 'O' 0.0106 0.0060
                         'International Tables Vol C Tables 4.2.6.8 and 6.1.1.4'
    'As' 'As' 0.0499 2.0058
                         'International Tables Vol C Tables 4.2.6.8 and 6.1.1.4'
    'Na' 'Na' 0.0362 0.0249
                         'International Tables Vol C Tables 4.2.6.8 and 6.1.1.4'
    'Nb' 'Nb' -2.0727 0.6215
                         'International Tables Vol C Tables 4.2.6.8 and 6.1.1.4'
_computing_data_collection
                'CAD-4 EXPRESS (Duisenberg, 1992; Mac\'i\<cek & Yordanov, 1992)'
_computing_cell_refinement
                'CAD-4 EXPRESS (Duisenberg, 1992; Mac\'i\<cek & Yordanov, 1992)'
_computing_data_reduction     'XCAD4 (Harms & Wocadlo, 1995)'
_computing_structure_solution     'SHELXS97 (Sheldrick, 2008)'
_computing_structure_refinement     'SHELXL97 (Sheldrick, 2008)'
_computing_molecular_graphics     'DIAMOND (Brandenburg, 1998)'
_computing_publication_material     'WinGX (Farrugia, 1999)'
loop_
    _atom_site_type_symbol
    _atom_site_label
    _atom_site_fract_x
    _atom_site_fract_y
    _atom_site_fract_z
    _atom_site_U_iso_or_equiv
    _atom_site_adp_type
    _atom_site_calc_flag
    _atom_site_refinement_flags
    _atom_site_occupancy
    _atom_site_symmetry_multiplicity
    _atom_site_disorder_assembly
    _atom_site_disorder_group
    Nb Nb1 0.09989(4) 0.61182(2) 0.98822(12) 0.00837(14) Uani d . 1 1 . .
    Nb Nb2 0.5000 0.55734(4) 0.7500 0.0191(2) Uani d S 1 2 . .
    Nb Nb3 0.5000 0.66841(3) 0.2500 0.0147(2) Uani d S 1 2 . .
    As As1 0.28249(5) 0.61930(3) 0.51616(17) 0.00926(16) Uani d . 1 1 . .
    As As2 0.0000 0.73103(4) 0.2500 0.0116(2) Uani d S 1 2 . .
    Na Na1 0.2677(4) 0.5000 0.0000 0.066(3) Uani d SP 0.937(16) 2 . .
    Na Na2 0.0494(12) 0.5000 0.5000 0.044(4) Uani d SP 0.68(3) 2 . .
    Na Na3 0.184(4) 0.5000 0.5000 0.027(18) Uiso d SP 0.092(18) 2 . .
    Na Na4 0.105(7) 0.5000 0.5000 0.029(17) Uiso d SP 0.11(3) 2 . .
    Na Na5 0.771(3) 0.7465(10) 0.753(13) 0.014(11) Uiso d P 0.12(2) 1 . .
    Na Na6 0.742(4) 0.7414(15) 0.629(18) 0.022(14) Uiso d P 0.11(3) 1 . .
    Na Na7 0.7659(13) 0.7594(7) 0.006(11) 0.010(5) Uiso d P 0.191(16) 1 . .
    Na Na8 0.7726(19) 0.7525(11) 0.892(12) 0.018(8) Uiso d P 0.17(2) 1 . .
    O O1 0.3557(4) 0.6722(2) 0.3978(9) 0.0126(11) Uani d . 1 1 . .
    O O2 0.0000 0.4110(3) 0.7500 0.0139(14) Uani d S 1 2 . .
    O O3 0.2178(4) 0.64941(19) 0.7635(11) 0.0148(10) Uani d . 1 1 . .
    O O4 0.1043(4) 0.6949(2) 0.1612(10) 0.0151(10) Uani d . 1 1 . .
    O O5 0.2132(4) 0.5923(2) 0.2719(12) 0.0156(11) Uani d . 1 1 . .
    O O6 0.6461(4) 0.56446(17) 0.8803(9) 0.0096(10) Uani d . 1 1 . .
    O O7 0.4590(5) 0.5000 0.0000 0.0149(14) Uani d S 1 2 . .
    O O8 0.1235(4) 0.5478(2) 0.8340(10) 0.0151(10) Uani d . 1 1 . .
    O O9 -0.0435(4) 0.7711(2) 0.0017(15) 0.0264(14) Uani d . 1 1 . .
    O O10 0.0000 0.6408(3) 0.7500 0.0150(15) Uani d S 1 2 . .
    O O11 0.4634(4) 0.61482(19) 0.0053(14) 0.0234(13) Uani d . 1 1 . .
loop_
    _atom_site_aniso_label
    _atom_site_aniso_U_11
    _atom_site_aniso_U_22
    _atom_site_aniso_U_33
    _atom_site_aniso_U_12
    _atom_site_aniso_U_13
    _atom_site_aniso_U_23
    Nb1 0.0069(3) 0.0093(3) 0.0089(3) -0.00043(19) 0.0005(4) -0.0009(2)
    Nb2 0.0102(4) 0.0107(4) 0.0364(6) 0.000 -0.0103(5) 0.000
    Nb3 0.0139(4) 0.0088(4) 0.0212(4) 0.000 0.0098(4) 0.000
    As1 0.0060(3) 0.0116(3) 0.0101(4) 0.0003(2) 0.0005(3) 0.0015(3)
    As2 0.0091(5) 0.0072(4) 0.0186(5) 0.000 -0.0002(5) 0.000
    Na1 0.012(3) 0.036(4) 0.150(8) 0.000 0.000 0.036(6)
    Na2 0.045(8) 0.024(4) 0.063(7) 0.000 0.000 -0.026(5)
    O1 0.007(2) 0.015(3) 0.015(3) 0.000(2) -0.0004(19) 0.004(2)
    O2 0.010(3) 0.020(3) 0.012(3) 0.000 -0.006(3) 0.000
    O3 0.013(2) 0.014(2) 0.017(3) -0.0008(19) 0.004(3) -0.003(2)
    O4 0.008(2) 0.015(2) 0.022(3) 0.000(2) -0.001(2) -0.005(2)
    O5 0.010(2) 0.018(2) 0.019(3) -0.002(2) -0.007(2) 0.000(2)
    O6 0.011(2) 0.002(2) 0.016(3) -0.0010(19) -0.005(2) 0.0001(18)
    O7 0.012(3) 0.012(3) 0.020(4) 0.000 0.000 0.009(4)
    O8 0.016(2) 0.010(2) 0.020(2) 0.002(2) 0.001(2) -0.006(2)
    O9 0.016(3) 0.022(3) 0.041(4) -0.003(2) -0.001(3) 0.025(3)
    O10 0.014(3) 0.016(3) 0.015(4) 0.000 -0.005(4) 0.000
    O11 0.011(2) 0.023(3) 0.037(3) -0.0011(18) -0.004(3) -0.016(4)
_geom_special_details
;
All e.s.d.'s (except the e.s.d. in the dihedral angle between two l.s. planes)
are estimated using the full covariance matrix. The cell e.s.d.'s are taken
into account individually in the estimation of e.s.d.'s in distances, angles
and torsion angles; correlations between e.s.d.'s in cell parameters are only
used when they are defined by crystal symmetry. An approximate (isotropic)
treatment of cell e.s.d.'s is used for estimating e.s.d.'s involving l.s.
planes.
;
loop_
    _geom_bond_atom_site_label_1
    _geom_bond_atom_site_label_2
    _geom_bond_site_symmetry_2
    _geom_bond_distance
    _geom_bond_publ_flag
    Nb1 O8 . 1.762(5) ?
    Nb1 O10 . 1.910(3) ?
    Nb1 O2 2_565 1.941(3) ?
    Nb1 O5 1_556 2.117(6) ?
    Nb1 O3 . 2.119(5) ?
    Nb1 O4 1_556 2.194(5) ?
    Nb2 O7 2_665 1.955(2) ?
    Nb2 O7 1_556 1.955(2) ?
    Nb2 O11 1_556 1.961(6) ?
    Nb2 O11 4_655 1.961(6) ?
    Nb2 O6 4_656 2.021(5) ?
    Nb2 O6 . 2.021(5) ?
    Nb3 O11 . 1.859(6) ?
    Nb3 O11 4_655 1.859(6) ?
    Nb3 O9 6_565 2.024(6) ?
    Nb3 O9 7_565 2.024(6) ?
    Nb3 O1 . 2.025(5) ?
    Nb3 O1 4_655 2.025(5) ?
    As1 O5 . 1.669(6) ?
    As1 O3 . 1.680(6) ?
    As1 O6 4_656 1.702(4) ?
    As1 O1 . 1.705(5) ?
    As2 O4 4 1.676(5) ?
    As2 O4 . 1.676(5) ?
    As2 O9 4 1.690(6) ?
    As2 O9 . 1.690(6) ?
    Na1 O8 1_554 2.360(7) ?
    Na1 O8 3_566 2.360(7) ?
    Na1 O7 . 2.489(8) ?
    Na1 O5 . 2.718(6) ?
    Na1 O5 3_565 2.718(6) ?
    Na1 O6 4_655 2.726(6) ?
    Na1 O6 2_664 2.726(6) ?
    Na2 O8 . 2.270(9) ?
    Na2 O8 3_566 2.270(9) ?
    Na2 O2 2_564 2.580(7) ?
    Na2 O2 . 2.580(7) ?
    Na2 O8 2_564 2.667(14) ?
    Na2 O8 4_556 2.667(14) ?
    Na3 O8 3_566 2.202(19) ?
    Na3 O8 . 2.202(19) ?
    Na3 O5 . 2.542(9) ?
    Na3 O5 3_566 2.542(9) ?
    Na3 O6 4_656 2.77(4) ?
    Na3 O6 2_664 2.77(4) ?
    Na4 O8 . 2.069(11) ?
    Na4 O8 3_566 2.069(11) ?
    Na4 O2 2_564 2.85(4) ?
    Na4 O2 . 2.85(4) ?
    Na4 O5 . 2.88(4) ?
    Na4 O5 3_566 2.88(4) ?
    Na5 O3 4_656 2.35(3) ?
    Na5 O1 7_566 2.38(2) ?
    Na5 O4 7_566 2.62(2) ?
    Na5 O9 1_656 2.80(5) ?
    Na6 O3 4_656 2.35(4) ?
    Na6 O1 7_566 2.56(4) ?
    Na6 O4 7_566 2.59(4) ?
    Na6 O9 6_565 2.68(6) ?
    Na7 O9 1_655 2.496(17) ?
    Na7 O4 7_565 2.523(18) ?
    Na7 O3 7_566 2.57(4) ?
    Na7 O1 4_655 2.681(17) ?
    Na8 O9 1_656 2.50(3) ?
    Na8 O4 7_566 2.55(2) ?
    Na8 O1 7_566 2.58(3) ?
    Na8 O3 4_656 2.62(4) ?
loop_
    _geom_angle_atom_site_label_1
    _geom_angle_atom_site_label_2
    _geom_angle_atom_site_label_3
    _geom_angle_site_symmetry_1
    _geom_angle_site_symmetry_3
    _geom_angle
    _geom_angle_publ_flag
    O8 Nb1 O10 . . 99.1(2) ?
    O8 Nb1 O2 . 2_565 99.9(3) ?
    O10 Nb1 O2 . 2_565 94.80(12) ?
    O8 Nb1 O5 . 1_556 89.2(2) ?
    O10 Nb1 O5 . 1_556 171.3(2) ?
    O2 Nb1 O5 2_565 1_556 86.28(18) ?
    O8 Nb1 O3 . . 90.6(2) ?
    O10 Nb1 O3 . . 89.64(18) ?
    O2 Nb1 O3 2_565 . 167.8(2) ?
    O5 Nb1 O3 1_556 . 87.7(2) ?
    O8 Nb1 O4 . 1_556 168.0(2) ?
    O10 Nb1 O4 . 1_556 86.4(2) ?
    O2 Nb1 O4 2_565 1_556 90.2(2) ?
    O5 Nb1 O4 1_556 1_556 85.0(2) ?
    O3 Nb1 O4 . 1_556 78.75(19) ?
    O7 Nb2 O7 2_665 1_556 89.72(14) ?
    O7 Nb2 O11 2_665 1_556 178.2(2) ?
    O7 Nb2 O11 1_556 1_556 90.3(2) ?
    O7 Nb2 O11 2_665 4_655 90.3(2) ?
    O7 Nb2 O11 1_556 4_655 178.2(2) ?
    O11 Nb2 O11 1_556 4_655 89.8(4) ?
    O7 Nb2 O6 2_665 4_656 95.9(2) ?
    O7 Nb2 O6 1_556 4_656 91.0(2) ?
    O11 Nb2 O6 1_556 4_656 85.9(2) ?
    O11 Nb2 O6 4_655 4_656 87.2(2) ?
    O7 Nb2 O6 2_665 . 91.0(2) ?
    O7 Nb2 O6 1_556 . 95.9(2) ?
    O11 Nb2 O6 1_556 . 87.2(2) ?
    O11 Nb2 O6 4_655 . 85.9(2) ?
    O6 Nb2 O6 4_656 . 170.2(2) ?
    O11 Nb3 O11 . 4_655 91.6(4) ?
    O11 Nb3 O9 . 6_565 177.1(3) ?
    O11 Nb3 O9 4_655 6_565 90.5(3) ?
    O11 Nb3 O9 . 7_565 90.5(3) ?
    O11 Nb3 O9 4_655 7_565 177.1(3) ?
    O9 Nb3 O9 6_565 7_565 87.5(4) ?
    O11 Nb3 O1 . . 92.5(2) ?
    O11 Nb3 O1 4_655 . 91.2(2) ?
    O9 Nb3 O1 6_565 . 89.5(2) ?
    O9 Nb3 O1 7_565 . 86.7(2) ?
    O11 Nb3 O1 . 4_655 91.2(2) ?
    O11 Nb3 O1 4_655 4_655 92.5(2) ?
    O9 Nb3 O1 6_565 4_655 86.7(2) ?
    O9 Nb3 O1 7_565 4_655 89.5(2) ?
    O1 Nb3 O1 . 4_655 174.8(3) ?
    O5 As1 O3 . . 117.2(3) ?
    O5 As1 O6 . 4_656 102.7(2) ?
    O3 As1 O6 . 4_656 112.3(3) ?
    O5 As1 O1 . . 109.4(3) ?
    O3 As1 O1 . . 102.7(2) ?
    O6 As1 O1 4_656 . 112.8(2) ?
    O4 As2 O4 4 . 117.2(3) ?
    O4 As2 O9 4 4 111.6(3) ?
    O4 As2 O9 . 4 103.2(2) ?
    O4 As2 O9 4 . 103.2(2) ?
    O4 As2 O9 . . 111.6(3) ?
    O9 As2 O9 4 . 110.0(4) ?
data_global
_journal_date_recd_electronic     2012-01-13
_journal_date_accepted     2012-03-09
_journal_name_full     'Acta Crystallographica, Section E'
_journal_year     2012
_journal_volume     68
_journal_issue      4
_journal_page_first     i25
_journal_page_last     i26
_journal_paper_category     QI
_journal_paper_doi     10.1107/S1600536812010537
_journal_coeditor_code     RU2026
_publ_contact_author_name     'Prof. M. F. Zid'
_publ_contact_author_address
;
Laboratoire de Mat\'eriaux et Cristallochimie. Facult\'e des Sciences,
Universit\'e de Tunis El Manar, 2092 El Manar Tunis, Tunisia
;
_publ_contact_author_email     faouzi.zid@fst.rnu.tn
_publ_contact_author_fax     '216 71 88 34 24'
_publ_contact_author_phone     '216 71 87 26 00'
_publ_section_title
;
Non-centrosymmetric Na~3~Nb~4~As~3~O~19~
;
loop_
    _publ_author_name
    _publ_author_address
    'Ch\'erif, Sa\"ida Fatma'
;
Laboratoire de Mat\'eriaux et Cristallochimie
Facult\'e des Sciences
Universit\'e de Tunis El Manar
2092 El Manar Tunis
Tunisia
;
    'Hizaoui, Khaled'
;
Laboratoire de Mat\'eriaux et Cristallochimie
Facult\'e des Sciences
Universit\'e de Tunis El Manar
2092 El Manar Tunis
Tunisia
;
    'Zid, Mohamed Faouzi'
;
Laboratoire de Mat\'eriaux et Cristallochimie
Facult\'e des Sciences
Universit\'e de Tunis El Manar
2092 El Manar Tunis
Tunisia
;
    'Driss, Ahmed'
;
Laboratoire de Mat\'eriaux et Cristallochimie
Facult\'e des Sciences
Universit\'e de Tunis El Manar
2092 El Manar Tunis
Tunisia
;
