# Supplementary material for: Non-centrosymmetric Na3Nb4As3O19
Source: Acta Crystallogr Sect E Struct Rep Online. 2012 Mar 17;68(Pt 4):i25–6. doi: 10.1107/S1600536812010537 (PMC3343777; doi:10.1107/S1600536812010537)
Supplement: Supplementary file 2 [file e-68-00i25-Isup2.hkl]

#
# h,k,l, Fc-squared, Fo-squared, sigma(Fo-squared) and status flag
#
data_I
_shelx_title '  saida6 in C 2 2 21'
_shelx_refln_list_code          4
_shelx_F_calc_maximum      578.55
_exptl_crystal_F_000      1792.00
_reflns_d_resolution_high  0.7838
 
loop_
 _symmetry_equiv_pos_as_xyz
 'x, y, z'
 '-x, -y, z+1/2'
 'x, -y, -z'
 '-x, y, -z+1/2'
 'x+1/2, y+1/2, z'
 '-x+1/2, -y+1/2, z+1/2'
 'x+1/2, -y+1/2, -z'
 '-x+1/2, y+1/2, -z+1/2'
 
_cell_length_a    13.0140
_cell_length_b    24.1700
_cell_length_c     5.0880
_cell_angle_alpha  90.000
_cell_angle_beta   90.000
_cell_angle_gamma  90.000
 
_shelx_F_squared_multiplier     1.000
 
loop_
 _refln_index_h
 _refln_index_k
 _refln_index_l
 _refln_F_squared_calc
 _refln_F_squared_meas
 _refln_F_squared_sigma
 _refln_observed_status
   2   0   0    80672.63    85353.98    767.87 o
   4   0   0   145653.64   161367.92   1496.27 o
   6   0   0     3685.37     4086.94    312.17 o
   8   0   0   162305.64   174122.14   2255.18 o
  10   0   0   179469.38   185035.59   2698.32 o
  12   0   0     5276.55     5550.92    405.47 o
  14   0   0    36419.66    39773.25   1609.30 o
  16   0   0     6492.34     6494.62    464.67 o
   3   1   0    25785.84    28508.47    736.47 o
   5   1   0   207475.80   216086.11   1372.63 o
   7   1   0     7302.79     7843.11    364.45 o
   9   1   0     1199.05     1602.89    128.11 o
  11   1   0    16045.04    16023.38    652.55 o
  13   1   0    26932.54    26925.45    944.97 o
  15   1   0    14949.38    15875.95   1307.00 o
   2   2   0     7419.25     7700.25    306.79 o
   4   2   0    12806.81    14264.84    520.29 o
   6   2   0     4668.57     4861.99    385.73 o
   8   2   0     1891.37     1898.15    191.97 o
  10   2   0      807.25        0.00    430.58 o
  12   2   0     3033.33     3568.45    299.61 o
  14   2   0     1008.64     1313.28    261.94 o
  16   2   0     1500.85     1096.19    663.81 o
   1   3   0     1354.04     1338.01     95.09 o
   3   3   0       44.65      145.32    238.61 o
   5   3   0    38586.47    40044.16    884.49 o
   7   3   0      122.70      396.49    276.29 o
   9   3   0     1889.01     1977.09    195.56 o
  11   3   0    19939.37    18027.05    999.31 o
  13   3   0     1413.09     1402.98    238.61 o
  15   3   0     6302.15     6037.12    403.67 o
   0   4   0   196368.19   192563.61   1182.31 o
   2   4   0    38634.94    38632.21    653.05 o
   4   4   0     6352.97     6916.23    391.11 o
   6   4   0    35973.28    37862.54    947.28 o
   8   4   0       32.67      233.23    373.17 o
  10   4   0    55913.28    54174.44   1498.07 o
  12   4   0     8110.48     8001.66    631.52 o
  14   4   0      603.13      974.19    504.14 o
  16   4   0    45161.76    43320.18   1935.83 o
   1   5   0    19949.01    20767.35    440.45 o
   3   5   0       19.31      306.79    242.20 o
   5   5   0    66543.43    67911.81   1175.13 o
   7   5   0     2105.78     2563.76    236.82 o
   9   5   0      474.69      405.47    369.58 o
  11   5   0    23829.86    25217.77   1121.31 o
  13   5   0     3276.86     2805.96    310.38 o
  15   5   0     9173.00     7908.36    602.82 o
   0   6   0    43362.07    46974.74    751.73 o
   2   6   0      480.80      504.14    125.59 o
   4   6   0       99.97       86.12    279.88 o
   6   6   0     2447.07     2208.53    175.82 o
   8   6   0     2511.40     2572.73    215.29 o
  10   6   0    12985.42    13780.43    845.02 o
  12   6   0      235.52     -143.53    446.73 o
  14   6   0       31.98      468.26    437.76 o
  16   6   0     1771.90      843.22    644.08 o
   1   7   0       68.94      117.59    183.94 o
   3   7   0      618.65      242.20    283.47 o
   5   7   0    15115.58    15465.08    649.46 o
   7   7   0     2983.31     3473.36    251.17 o
   9   7   0    12496.54    11980.95    809.14 o
  11   7   0     2409.27     2298.23    276.29 o
  13   7   0     1306.04     1399.39    242.20 o
  15   7   0      332.09     -260.14    581.29 o
   0   8   0   103626.53   109694.45   1288.16 o
   2   8   0    46993.99    46359.37    906.02 o
   4   8   0    11414.15    14799.47    599.23 o
   6   8   0   115023.11   115643.66   1763.59 o
   8   8   0    10378.50     9898.01    660.23 o
  10   8   0     6758.99     6776.29    495.17 o
  12   8   0    17312.54    17725.64   1035.19 o
  14   8   0     3704.97     3049.96    342.67 o
  16   8   0    43101.46    41203.14   1885.59 o
   1   9   0   185523.75   186815.25   4708.60 o
   3   9   0    64440.83    60385.59   1123.10 o
   5   9   0     7859.10     9526.63    522.08 o
   7   9   0   159778.13   156945.48   2253.38 o
   9   9   0    39449.88    40062.10   1320.45 o
  11   9   0   183764.36   184915.39   3044.58 o
  13   9   0    13039.98    12759.59    927.55 o
  15   9   0     4805.64     4173.06    400.08 o
   0  10   0     4342.45     4357.85    333.70 o
   2  10   0    14750.62    14320.45    575.90 o
   4  10   0    44470.06    42862.68   1051.34 o
   6  10   0    98103.26    99423.26   1725.92 o
   8  10   0    19957.23    21046.51    925.75 o
  10  10   0     1033.71      426.99    475.43 o
  12  10   0    11271.24     9670.16    809.14 o
  14  10   0    23636.82    22515.87   1295.34 o
   1  11   0      690.07      867.82    112.13 o
   3  11   0     6976.54     7131.52    466.46 o
   5  11   0      946.21      766.08    154.29 o
   7  11   0    31332.31    31003.72   1094.40 o
   9  11   0      124.94      159.67    410.85 o
  11  11   0     3122.94     3250.90    288.85 o
  13  11   0     2219.02     2106.27    296.03 o
  15  11   0     3610.87     4000.83    391.11 o
   0  12   0    10678.56    11241.79    588.46 o
   2  12   0    12649.27    11799.75    606.40 o
   4  12   0    17636.57    17609.02    760.70 o
   6  12   0    34349.89    34240.27   1105.16 o
   8  12   0     1744.97     1828.18    218.88 o
  10  12   0    12427.85    11521.67    827.08 o
  12  12   0    10420.25     9867.51    735.58 o
  14  12   0     1275.40     1099.78    609.99 o
   1  13   0     9684.98    10076.87    497.86 o
   3  13   0     4087.93     4350.68    335.50 o
   5  13   0   182578.83   183246.89   2423.82 o
   7  13   0     3764.09     3844.74    312.17 o
   9  13   0     2225.73     2456.11    263.73 o
  11  13   0    18428.46    18166.99   1101.57 o
  13  13   0    14557.25    14291.75   1044.16 o
  15  13   0    18680.92    17375.79   1259.45 o
   0  14   0    62633.57    63641.87   1345.57 o
   2  14   0      149.03      462.88    288.85 o
   4  14   0    10131.78    10192.24    640.49 o
   6  14   0    18664.22    20118.96    923.96 o
   8  14   0     4559.49     4894.29    428.79 o
  10  14   0    27165.13    25113.72   1202.04 o
  12  14   0       16.14      746.34    401.88 o
  14  14   0     1686.37     1882.00    326.52 o
   1  15   0     6963.14     6583.17   1155.40 o
   3  15   0     1099.94      884.49    401.88 o
   5  15   0     1195.37     1058.52    190.17 o
   7  15   0      262.77     -118.41    426.99 o
   9  15   0    17016.36    16157.60   1015.46 o
  11  15   0     2266.12     2178.03    292.44 o
  13  15   0     1880.71     2025.53    324.73 o
   0  16   0    67895.01    70111.38   1526.77 o
   2  16   0     5827.68     5516.84    479.02 o
   4  16   0     1394.26     1594.95    213.50 o
   6  16   0     5091.66     4940.93    452.11 o
   8  16   0     1735.57     1438.86    244.00 o
  10  16   0     2111.55     1729.51    267.32 o
  12  16   0     1383.37     1157.19    541.82 o
  14  16   0     1450.71     1492.69    640.49 o
   1  17   0     6531.94     6124.23    331.01 o
   3  17   0      145.91      348.05    337.29 o
   5  17   0   139489.64   135981.50   2380.76 o
   7  17   0     1546.34      870.14    556.17 o
   9  17   0    10791.58     9734.75    748.14 o
  11  17   0    27564.72    25020.43   1401.19 o
  13  17   0    17085.31    16920.09   1270.22 o
   0  18   0   249554.47   257673.05   3114.55 o
   2  18   0    42305.95    42783.74   1295.34 o
   4  18   0     8736.45     8597.29    611.79 o
   6  18   0     2521.26     2486.61    249.38 o
   8  18   0    32450.50    33513.66   1374.28 o
  10  18   0    48683.86    46434.72   1790.51 o
  12  18   0     7104.05     7576.46    532.85 o
   1  19   0     2140.19     2185.09    169.94 o
   3  19   0    42741.69    41416.64   1358.13 o
   5  19   0    56091.81    54987.16   1641.60 o
   7  19   0    29819.43    28936.93   1282.78 o
   9  19   0      769.47      326.52    441.35 o
  11  19   0     3025.71     2703.70    349.85 o
  13  19   0    12917.12    11998.89    988.55 o
   0  20   0     5082.31     4515.73    349.85 o
   2  20   0       16.41     -426.99    426.99 o
   4  20   0    10010.36    11001.38    796.58 o
   6  20   0     5098.31     4906.84    389.32 o
   8  20   0      242.80       53.82    473.64 o
  10  20   0      980.37     1329.42    547.20 o
  12  20   0       26.57     -346.26    565.14 o
   1  21   0    13542.44    12314.53    959.84 o
   3  21   0       80.24     -265.53    448.52 o
   5  21   0    67227.38    67583.49   1941.21 o
   7  21   0      410.80      577.70    443.14 o
   9  21   0    19185.36    20355.78   1230.75 o
  11  21   0     4721.27     4677.20    419.82 o
   0  22   0    21279.66    21582.94   1090.81 o
   2  22   0     7741.67     8123.65    654.84 o
   4  22   0     9877.54    11464.25    800.17 o
   6  22   0    23394.75    21087.77   1245.10 o
   8  22   0       22.18      174.03    414.44 o
  10  22   0     9871.41    10028.98    873.72 o
   1  23   0    15284.07    15588.32    719.94 o
   3  23   0        7.53     -348.05    418.02 o
   5  23   0     7350.97     6636.35    556.17 o
   7  23   0      151.16       57.41    532.85 o
   9  23   0    13551.28    12346.95    947.28 o
  11  23   0    12321.75    12129.86    992.13 o
   0  24   0      181.98      152.50    217.09 o
   2  24   0    15511.44    16337.01   1053.13 o
   4  24   0     3395.21     3362.13    312.17 o
   6  24   0      937.89      866.55    500.55 o
   8  24   0     2018.66     1797.68    328.32 o
  10  24   0     2567.65     2554.79    358.82 o
   1  25   0     4187.39     4330.36    295.13 o
   3  25   0     4773.96     5305.13    457.49 o
   5  25   0    10831.52    10524.15    775.05 o
   7  25   0    20471.21    22384.90   1277.39 o
   9  25   0      777.78     1042.37    626.14 o
   0  26   0    24081.94    23976.26   1316.86 o
   2  26   0     3322.92     3494.89    335.50 o
   4  26   0     2777.03     3218.60    349.85 o
   6  26   0    28148.17    26832.46   1438.86 o
   8  26   0     1203.16      -69.97    651.26 o
   1  27   0    35148.98    36679.02   1133.51 o
   3  27   0     4574.86     4411.68    391.11 o
   5  27   0      502.15      967.02    486.20 o
   7  27   0     6963.47     6923.41    556.17 o
   0  28   0     5109.22     5262.08    410.85 o
   2  28   0     1725.32     1205.63    644.08 o
   4  28   0    30213.58    30404.50   1512.42 o
   6  28   0    16255.44    17849.43   1263.04 o
   1  29   0      615.00     1070.85    437.58 o
   3  29   0     1338.15      879.11    706.87 o
   5  29   0     1485.75     1582.39    367.79 o
   0  30   0     1472.13     1038.78    710.46 o
   2  30   0    17763.49    18699.83   1377.86 o
   2   0   1   145151.44   135589.28  10195.83 o
   4   0   1    15672.94    17038.84    414.19 o
   6   0   1    26605.22    29827.31    607.60 o
   8   0   1   134195.53   138959.50   3570.24 o
  10   0   1     7974.06     8404.92    440.69 o
  12   0   1     1997.41     2354.54    205.42 o
  14   0   1     8553.27     8427.60    560.65 o
  16   0   1      298.74      621.74    256.52 o
 -15   1   1     7420.11     7536.65    430.30 o
 -13   1   1    38769.75    38275.11   1833.56 o
 -11   1   1     4031.32     3792.33    272.70 o
  -9   1   1     1543.00     1234.47    342.67 o
  -7   1   1    15684.48    16870.75    509.34 o
  -5   1   1     1283.60     1515.42    119.31 o
  -3   1   1   110789.88   111827.60   3539.75 o
  -1   1   1     3360.58     3567.97    187.22 o
   1   1   1     2619.72     2533.13     96.88 o
   3   1   1   105507.10   104257.30   9222.54 o
   5   1   1      314.34      131.39    196.00 o
   7   1   1    18246.04    18063.72    523.28 o
   9   1   1     2346.64     2756.59    158.03 o
  11   1   1     2531.31     2712.73    240.41 o
  13   1   1    34871.36    34610.55   1021.21 o
  15   1   1     8570.72     8817.54    529.51 o
 -16   2   1      692.26      138.15    572.32 o
 -14   2   1      135.73     -346.26    509.52 o
 -12   2   1     1202.94     1356.33    233.23 o
 -10   2   1      678.75      265.53    202.73 o
  -8   2   1     1258.33     1385.04    177.62 o
  -6   2   1     2961.14     2832.87    202.73 o
  -4   2   1     1738.29     1639.80    141.73 o
  -2   2   1     7874.55     7990.89    373.17 o
   0   2   1      122.31      315.47    204.53 o
   2   2   1     7658.36     6817.55    378.55 o
   4   2   1     1663.14     1600.33    165.06 o
   6   2   1     3337.29     3593.57    269.11 o
   8   2   1     1340.60     1401.19    166.85 o
  10   2   1      726.76      486.20    380.35 o
  12   2   1     1102.87       46.65    498.76 o
  14   2   1      150.04     -231.44    477.23 o
  16   2   1      751.78      723.02    296.03 o
 -15   3   1     4697.87     4531.88    407.26 o
 -13   3   1    23360.51    23649.74   1200.25 o
 -11   3   1     1051.43     1132.07    220.67 o
  -9   3   1     1706.94     1916.09    200.94 o
  -7   3   1     2098.47     1971.71    183.00 o
  -5   3   1    11706.85    12842.12    540.02 o
  -3   3   1    86068.10    86118.27   1135.66 o
  -1   3   1     6697.76     5982.10    481.71 o
   1   3   1     8637.83     8277.51    380.35 o
   3   3   1    79803.58    83109.57   1110.54 o
   5   3   1    14229.85    16970.33    609.99 o
   7   3   1     3269.15     3455.42    263.73 o
   9   3   1     2371.91     2499.17    227.85 o
  11   3   1      436.30      348.05    218.88 o
  13   3   1    19752.36    20269.67   1137.46 o
  15   3   1     6480.61     6178.86    437.76 o
 -16   4   1    14648.32    14356.33   1019.04 o
 -14   4   1    22185.92    21825.14   1232.54 o
 -12   4   1    21920.73    23036.16   1196.66 o
 -10   4   1    40450.20    40912.50   1340.19 o
  -8   4   1   173430.91   174746.47   2384.35 o
  -6   4   1    60031.81    63510.90   1264.84 o
  -4   4   1     8183.18     5988.68    412.64 o
  -2   4   1   230060.06   219871.52   1707.98 o
   0   4   1   126972.25   110485.93   1543.81 o
   2   4   1   231780.56   226376.89   1718.74 o
   4   4   1     5741.76     4146.15    321.14 o
   6   4   1    67467.55    67743.16   1309.69 o
   8   4   1   165226.41   167968.38   2326.94 o
  10   4   1    43680.33    45273.94   1410.16 o
  12   4   1    18766.09    18044.99   1058.52 o
  14   4   1    22022.48    22989.51   1311.48 o
  16   4   1    15864.18    15378.97   1071.07 o
 -15   5   1    22495.67    22801.13   1456.80 o
 -13   5   1    71253.27    72156.63   2143.94 o
 -11   5   1    29918.41    31888.21   1273.81 o
  -9   5   1    47546.00    48573.28   1397.60 o
  -7   5   1    77799.38    82025.95   1557.27 o
  -5   5   1   120716.19   127089.98   1661.33 o
  -3   5   1   229879.28   222707.95   1912.50 o
  -1   5   1   135516.66   121460.27   7784.57 o
   1   5   1   146680.03   140793.28   2045.27 o
   3   5   1   229519.91   222908.89   1910.71 o
   5   5   1   125502.59   122620.88   1639.80 o
   7   5   1    75114.70    78184.79   1505.24 o
   9   5   1    44872.72    46658.98   1358.13 o
  11   5   1    33824.08    34509.38   1302.51 o
  13   5   1    67898.85    62890.14   1937.62 o
  15   5   1    25927.48    24537.81   1440.66 o
 -16   6   1     2084.38     1437.07    344.47 o
 -14   6   1     1441.32     1071.07    504.14 o
 -12   6   1     1745.46     1950.18    260.14 o
 -10   6   1     1459.49     1507.04    226.06 o
  -8   6   1    14647.40    15195.97    787.61 o
  -6   6   1     2933.74     3030.22    235.03 o
  -4   6   1     1391.50     1367.10    138.15 o
  -2   6   1    13281.71    13000.00    505.93 o
   0   6   1      459.74      518.24    117.51 o
   2   6   1    14525.86    14164.37    538.23 o
   4   6   1     2057.77     2271.32    156.09 o
   6   6   1     3131.08     3609.72    346.26 o
   8   6   1    12876.91    12971.29    742.75 o
  10   6   1     1421.57      157.88    507.73 o
  12   6   1     2074.59     1162.57    556.17 o
  14   6   1     2152.57     2038.09    312.17 o
  16   6   1     1861.74     1359.92    660.23 o
 -15   7   1     5939.73     5845.16    432.38 o
 -13   7   1     9500.07    10167.13    721.23 o
 -11   7   1     1960.86     1173.34    522.08 o
  -9   7   1     9493.71     9447.70    665.61 o
  -7   7   1     8293.50     9451.28    599.23 o
  -5   7   1    28819.42    29572.04    877.31 o
  -3   7   1     9224.36     8019.60    471.85 o
  -1   7   1    19771.38    19597.45    438.66 o
   1   7   1    22038.95    21372.41    749.03 o
   3   7   1     9002.62     8085.98    455.70 o
   5   7   1    29780.23    30069.00    875.52 o
   7   7   1     7789.49     7770.22    516.70 o
   9   7   1     9318.00     9018.91    595.64 o
  11   7   1     1782.36     1524.98    233.23 o
  13   7   1     9255.25     9388.49    676.37 o
  15   7   1     7248.48     6901.88    572.32 o
 -14   8   1     7979.71     6898.29    520.29 o
 -12   8   1     3304.08     3450.04    351.64 o
 -10   8   1     8747.00     9079.91    715.84 o
  -8   8   1    97535.83    98599.78   1905.33 o
  -6   8   1     1799.08     1858.68    172.23 o
  -4   8   1     9808.63    10439.83    557.96 o
  -2   8   1     8854.32     6516.15    435.96 o
   0   8   1    17855.19    19259.05    440.81 o
   2   8   1    11180.57     9363.37    479.02 o
   4   8   1    11139.96    12287.74    575.90 o
   6   8   1     1479.10     1302.51    166.85 o
   8   8   1    94198.51    93743.16   1838.95 o
  10   8   1     6842.07     6932.38    566.93 o
  12   8   1     4310.57     4528.29    443.14 o
  14   8   1     8532.20     8798.23    755.31 o
 -15   9   1     7475.35     7201.49    592.05 o
 -13   9   1    36257.07    33646.42   1483.72 o
 -11   9   1     1230.58      658.43    479.02 o
  -9   9   1     1618.74     1121.31    480.82 o
  -7   9   1    15268.99    15041.68    784.02 o
  -5   9   1     1560.77     1198.45    163.26 o
  -3   9   1   139987.63   137883.23   1745.65 o
  -1   9   1     3199.06     3612.37    210.72 o
   1   9   1     4751.05     5311.73    271.48 o
   3   9   1   139781.52   137910.16   1740.27 o
   5   9   1     2241.51     2041.68    174.03 o
   7   9   1    16052.92    14648.77    773.25 o
   9   9   1     1515.86     1485.51    235.03 o
  11   9   1      678.03      742.75    464.67 o
  13   9   1    34438.96    31620.89   1451.42 o
  15   9   1     7546.66     8206.18    618.96 o
 -14  10   1     5988.24     5665.75    401.88 o
 -12  10   1     9520.53     9867.51    742.75 o
 -10  10   1      839.76      965.22    410.85 o
  -8  10   1    37438.92    36924.23   1252.28 o
  -6  10   1     3153.68     3245.51    265.53 o
  -4  10   1     1741.84     1813.83    166.85 o
  -2  10   1    18461.59    17311.21    674.58 o
   0  10   1     2510.14     2522.89    127.54 o
   2  10   1    15788.57    15221.09    626.14 o
   4  10   1      956.53      997.52    156.09 o
   6  10   1     4883.45     5665.75    423.41 o
   8  10   1    41602.86    40654.16   1263.04 o
  10  10   1      324.52      604.61    414.44 o
  12  10   1     7367.63     7192.52    548.99 o
  14  10   1     4934.59     4639.53    401.88 o
 -15  11   1     1498.94     1718.74    310.38 o
 -13  11   1       33.71     -525.67    525.67 o
 -11  11   1     2618.03     2841.84    258.35 o
  -9  11   1     2722.55     2570.94    261.94 o
  -7  11   1     5859.86     5775.19    434.17 o
  -5  11   1     1245.79     1176.93    172.23 o
  -3  11   1     6915.37     7075.90    489.79 o
  -1  11   1     2958.46     2822.70    154.22 o
   1  11   1     3451.26     3088.69    156.58 o
   3  11   1     6819.50     7097.43    489.79 o
   5  11   1     1493.62     1530.36    179.41 o
   7  11   1     5515.33     4976.81    369.58 o
   9  11   1     2420.09     2389.73    269.11 o
  11  11   1     2553.24     2606.82    269.11 o
  13  11   1      147.90     -296.03    462.88 o
  15  11   1     1507.00     1670.30    317.55 o
 -14  12   1     6413.00     6151.95    496.96 o
 -12  12   1      147.78      498.76    396.49 o
 -10  12   1    16556.17    16920.09    990.34 o
  -8  12   1    59562.72    58684.79   1582.39 o
  -6  12   1    13513.85    12750.62    742.75 o
  -4  12   1     1364.83      531.05    405.47 o
  -2  12   1    36843.96    35948.25   1006.49 o
   0  12   1    23286.63    24507.01    586.10 o
   2  12   1    33651.98    31454.04    943.69 o
   4  12   1     2884.41     3232.96    260.14 o
   6  12   1    10396.86     9865.72    688.93 o
   8  12   1    66888.44    67393.32   1677.48 o
  10  12   1    13383.89    13296.03    907.81 o
  12  12   1        8.17     -328.32    443.14 o
  14  12   1     4603.51     4212.53    396.49 o
 -13  13   1    45258.55    47337.15   1788.71 o
 -11  13   1    11034.42    11322.52    792.99 o
  -9  13   1    11372.17    11057.00    819.90 o
  -7  13   1    41046.38    38424.09   1309.69 o
  -5  13   1    31435.39    35418.99   1108.75 o
  -3  13   1   146662.83   143104.06   2065.00 o
  -1  13   1    35620.53    33753.21    705.94 o
   1  13   1    28729.81    28496.21    969.71 o
   3  13   1   150519.02   143322.92   2047.06 o
   5  13   1    29919.48    28840.05   1042.37 o
   7  13   1    41451.50    40390.42   1291.75 o
   9  13   1    12667.43    12729.09    850.40 o
  11  13   1     8577.54     9634.28    758.90 o
  13  13   1    48655.64    43472.67   1785.12 o
 -14  14   1    28423.96    25248.27   1507.04 o
 -12  14   1    19500.73    19155.53   1219.98 o
 -10  14   1    31244.99    31626.28   1338.39 o
  -8  14   1    78945.41    78823.48   1935.83 o
  -6  14   1    58990.60    59515.46   1539.33 o
  -4  14   1    55949.63    54612.20   1377.86 o
  -2  14   1    97646.01    98452.66   1729.51 o
   0  14   1   101564.22   101393.09   1221.48 o
   2  14   1   100211.13    98499.31   1725.92 o
   4  14   1    61055.85    62534.91   1446.04 o
   6  14   1    54292.46    51895.94   1429.89 o
   8  14   1    79530.00    81602.53   1966.33 o
  10  14   1    29608.96    28992.55   1306.10 o
  12  14   1    22079.88    20967.57   1211.01 o
  14  14   1    28515.97    29579.21   1560.86 o
 -13  15   1     1539.47      780.43    636.90 o
 -11  15   1     2170.16     1803.06    281.67 o
  -9  15   1     1951.66     2086.53    244.00 o
  -7  15   1     1814.41     1568.04    236.82 o
  -5  15   1     4626.65     4399.12    364.20 o
  -3  15   1     5259.89     5412.78    414.44 o
  -1  15   1     7068.00     6934.88    369.34 o
   1  15   1     7378.17     7493.77    758.90 o
   3  15   1     5380.77     4888.90    374.97 o
   5  15   1     4919.08     5009.11    400.08 o
   7  15   1     1542.67     1526.77    235.03 o
   9  15   1     1819.73     1742.06    240.41 o
  11  15   1     2672.40     2915.40    290.64 o
  13  15   1     1361.08     1887.39    306.79 o
 -12  16   1     5506.88     5504.28    584.87 o
 -10  16   1     7521.68     7034.64    559.76 o
  -8  16   1    22680.59    22192.93   1103.37 o
  -6  16   1    21676.60    20974.74   1022.63 o
  -4  16   1    23923.39    23403.95    990.34 o
  -2  16   1    21199.35    20761.25    931.13 o
   0  16   1     8220.54     8837.63    456.06 o
   2  16   1    22000.39    21670.85    940.10 o
   4  16   1    25831.89    23850.68    995.72 o
   6  16   1    17380.16    17343.50    945.49 o
   8  16   1    22603.94    23513.38   1126.69 o
  10  16   1     7051.85     7029.26    651.26 o
  12  16   1     6593.12     6015.59    487.99 o
 -13  17   1    29775.03    29568.45   1539.33 o
 -11  17   1      292.43     -118.41    495.17 o
  -9  17   1      647.28      665.61    455.70 o
  -7  17   1     6496.50     6641.73    505.93 o
  -5  17   1      675.99     -197.35    425.20 o
  -3  17   1    51498.53    52394.70   1447.83 o
  -1  17   1     7109.45     6968.06    700.59 o
   1  17   1     4429.40     4124.91    419.82 o
   3  17   1    52223.09    51702.18   1447.83 o
   5  17   1     1614.61     1716.95    235.03 o
   7  17   1     5715.04     5963.57    473.64 o
   9  17   1      712.01      807.34    473.64 o
  11  17   1      264.47      525.67    441.35 o
  13  17   1    30681.78    31988.68   1596.74 o
 -12  18   1     3617.70     3566.66    369.58 o
 -10  18   1     2842.30     2660.64    308.58 o
  -8  18   1    44817.61    42378.28   1551.89 o
  -6  18   1     6146.45     6254.21    491.58 o
  -4  18   1     2762.27     2877.73    265.53 o
  -2  18   1    35218.94    35131.93   1203.84 o
   0  18   1     3153.05     2911.27    371.38 o
   2  18   1    32407.24    31267.46   1167.95 o
   4  18   1     2686.18     2875.93    254.76 o
   6  18   1     8888.24     8242.06    613.58 o
   8  18   1    46934.73    45281.12   1571.63 o
  10  18   1     3079.75     3105.58    335.50 o
  12  18   1     2378.47     1749.24    735.58 o
 -11  19   1     4721.24     5093.43    380.35 o
  -9  19   1     1538.41     1385.04    561.55 o
  -7  19   1     8088.40     8843.09    667.40 o
  -5  19   1     1457.29     1605.71    245.79 o
  -3  19   1     8333.35     8254.62    624.34 o
  -1  19   1     7186.54     6882.79    366.60 o
   1  19   1     6053.72     6608.41    358.24 o
   3  19   1     7339.91     7599.78    575.90 o
   5  19   1     1495.28     1831.77    227.85 o
   7  19   1     8826.72     9410.02    705.08 o
   9  19   1     2227.82     2239.03    290.64 o
  11  19   1     3994.84     3507.45    357.02 o
 -12  20   1     5788.44     5269.25    418.02 o
 -10  20   1     7464.23     6611.23    491.58 o
  -8  20   1     6389.76     6704.53    548.99 o
  -6  20   1    11341.94    10445.21    814.52 o
  -4  20   1     9515.92     9436.93    683.55 o
  -2  20   1     2589.25     2495.58    272.70 o
   0  20   1     8121.17     7825.63    452.11 o
   2  20   1     2577.41     2657.05    251.17 o
   4  20   1    10399.81     9932.10    688.93 o
   6  20   1    11091.16    10960.12    740.96 o
   8  20   1     6070.75     5393.04    410.85 o
  10  20   1     7936.60     7032.85    565.14 o
  12  20   1     6225.21     5366.13    441.35 o
 -11  21   1      414.77      136.35    583.08 o
  -9  21   1      990.98      660.23    525.67 o
  -7  21   1     3919.36     3491.31    344.47 o
  -5  21   1     1688.53     2097.29    235.03 o
  -3  21   1    34154.04    34195.42   1361.72 o
  -1  21   1    11852.73    11528.76    608.18 o
   1  21   1    14717.63    14047.14   1274.70 o
   3  21   1    30758.59    30316.59   1264.84 o
   5  21   1     2304.42     2235.44    290.64 o
   7  21   1     4264.40     3873.45    330.11 o
   9  21   1     1483.80      177.62    532.85 o
  11  21   1     1167.15     1137.46    586.67 o
 -10  22   1     5757.77     5186.72    489.79 o
  -8  22   1    40296.52    38827.77   1614.68 o
  -6  22   1    10664.12    10434.45    794.78 o
  -4  22   1    10096.90    10289.12    818.11 o
  -2  22   1    37091.04    36951.14   1419.13 o
   0  22   1    12985.82    12384.14    626.98 o
   2  22   1    38790.62    37324.31   1437.07 o
   4  22   1     8525.34     9707.84    766.08 o
   6  22   1    13309.88    11083.91    760.70 o
   8  22   1    35859.84    33456.25   1568.04 o
  10  22   1     7676.50     7538.78    631.52 o
  -9  23   1    17343.29    18073.70   1205.63 o
  -7  23   1    28370.98    28886.69   1453.22 o
  -5  23   1    18871.09    17793.82   1105.16 o
  -3  23   1    36457.16    37715.43   1499.86 o
  -1  23   1    28377.06    28548.05   1294.44 o
   1  23   1    29970.59    30904.80   1699.01 o
   3  23   1    38926.83    38345.16   1533.95 o
   5  23   1    19339.70    19090.95   1089.01 o
   7  23   1    26135.44    25825.97   1363.51 o
   9  23   1    16409.55    12696.80    970.60 o
 -10  24   1     2736.45     1810.24    348.05 o
  -8  24   1     1447.28     1650.57    317.55 o
  -6  24   1     8117.30     7978.33    662.02 o
  -4  24   1     5567.15     5412.78    392.91 o
  -2  24   1     6645.46     6632.76    545.40 o
   0  24   1      192.48       20.75    295.07 o
   2  24   1     5745.19     5522.22    380.35 o
   4  24   1     5376.95     5699.83    437.76 o
   6  24   1     7690.62     6342.12    552.58 o
   8  24   1     2394.17     2527.88    301.41 o
  10  24   1     2273.56     1996.83    349.85 o
  -9  25   1     3654.19     3419.54    409.05 o
  -7  25   1    12956.57    13288.85   1049.54 o
  -5  25   1     5069.80     5507.87    473.64 o
  -3  25   1    17550.41    19193.21   1184.10 o
  -1  25   1     9990.09    10270.52    742.75 o
   1  25   1    12698.82    13346.17    690.74 o
   3  25   1    17974.84    19318.79   1137.46 o
   5  25   1     4913.32     5123.93    430.58 o
   7  25   1    12003.73    11245.38    796.58 o
   9  25   1     3787.24     3390.84    382.14 o
  -8  26   1    32778.99    32620.21   1659.54 o
  -6  26   1     1372.69     1227.16    615.37 o
  -4  26   1     2871.52     2495.58    348.05 o
  -2  26   1    11443.54    10743.03    828.87 o
   0  26   1     4486.45     4260.70    287.04 o
   2  26   1    11717.40    11241.79    841.43 o
   4  26   1     1957.36     1374.28    618.96 o
   6  26   1     2651.98     2917.20    348.05 o
   8  26   1    32100.35    31344.60   1602.13 o
  -7  27   1     7064.92     6975.43    486.20 o
  -5  27   1     4059.74     3496.69    401.88 o
  -3  27   1    19667.55    20233.78   1212.81 o
  -1  27   1     6949.74     7266.42    399.59 o
   1  27   1     5497.18     5227.33    318.79 o
   3  27   1    18101.89    15902.84   1176.93 o
   5  27   1     3880.10     4539.06    367.79 o
   7  27   1     8305.51     8880.76    687.14 o
  -6  28   1     6817.01     6822.94    475.43 o
  -4  28   1     4810.68     5782.36    480.82 o
  -2  28   1     2258.80     2371.79    313.97 o
   0  28   1     1357.68     1429.89    270.84 o
   2  28   1     2020.50     2893.87    322.94 o
   4  28   1     4502.78     5170.58    396.49 o
   6  28   1     7117.02     8032.16    565.14 o
  -5  29   1     5562.02     5906.15    437.76 o
  -3  29   1     8836.97     7203.28    678.17 o
  -1  29   1    12120.31    12670.22    648.10 o
   1  29   1    10584.41    11035.52    666.02 o
   3  29   1     7688.08     8484.27    658.43 o
   5  29   1     5761.35     5283.60    450.32 o
  -2  30   1     8330.07     9612.75    696.11 o
   0  30   1      726.90      722.04    270.99 o
   2  30   1     7110.91     6641.73    479.02 o
   0   0   2    13012.92    11994.60    613.58 o
   2   0   2   107338.23    96144.33   7502.00 o
   4   0   2   108393.45   105304.88   6360.06 o
   6   0   2   237821.58   236177.00  14228.05 o
   8   0   2    54709.39    56360.62   2879.52 o
  10   0   2     7836.65     7726.64    420.49 o
  12   0   2    57070.62    55988.37   1285.20 o
  14   0   2    37787.02    37346.91   1693.62 o
 -15   1   2      261.51     -334.35    532.85 o
 -13   1   2       70.60      473.72    248.71 o
 -11   1   2    75657.97    80546.50   1440.51 o
  -9   1   2     1848.49     2258.01    274.50 o
  -7   1   2    37769.52    40824.68    830.90 o
  -5   1   2    44935.52    44964.74   1111.44 o
  -3   1   2    27809.28    27531.45   1908.02 o
  -1   1   2    23146.84    19548.74   1095.64 o
   1   1   2    24215.23    20089.44    801.98 o
   3   1   2    26977.83    24553.68   2273.12 o
   5   1   2    45204.16    44542.15   3861.79 o
   7   1   2    37883.84    38608.77   2465.08 o
   9   1   2     1561.31     1898.46    168.09 o
  11   1   2    76001.13    79766.83   1437.75 o
  13   1   2        4.26      -89.23    353.92 o
  15   1   2      187.30      548.67    373.99 o
 -14   2   2      297.17     -554.37    574.11 o
 -12   2   2     1986.48      929.34    550.79 o
 -10   2   2     6973.29     8033.95    590.26 o
  -8   2   2     6251.92     6126.83    498.76 o
  -6   2   2      865.28      889.87    150.70 o
  -4   2   2     4514.87     3903.95    301.41 o
  -2   2   2     6515.75     5855.92    423.41 o
   0   2   2    18483.45    16930.28    595.64 o
   2   2   2     7261.00     6968.26    455.70 o
   4   2   2     4210.73     4185.62    339.08 o
   6   2   2     1483.19     1368.89    172.23 o
   8   2   2     5697.34     5470.19    382.14 o
  10   2   2     7163.83     7084.87    572.32 o
  12   2   2     2093.58     2350.26    256.56 o
  14   2   2      481.42     1221.78    525.67 o
 -15   3   2     2198.50     2172.65    348.05 o
 -13   3   2     3152.39     3001.52    342.67 o
 -11   3   2    20013.51    21582.94   1085.43 o
  -9   3   2     1134.98     1162.57    211.70 o
  -7   3   2    11199.85    12115.51    694.31 o
  -5   3   2    43259.23    44427.13   1105.16 o
  -3   3   2     6354.72     5744.69    419.82 o
  -1   3   2      569.50      144.21    195.06 o
   1   3   2      389.74      240.43    288.85 o
   3   3   2     6037.20     5832.60    446.73 o
   5   3   2    44592.70    45900.08   1133.87 o
   7   3   2    12215.69    11322.52    719.43 o
   9   3   2      449.27      647.67    215.29 o
  11   3   2    18504.39    19177.06   1065.69 o
  13   3   2     3651.13     3986.48    346.26 o
  15   3   2     2325.94     2850.81    358.82 o
 -14   4   2      127.43     -249.38    513.11 o
 -12   4   2      907.66      889.87    477.23 o
 -10   4   2    51609.09    52859.37   1616.48 o
  -8   4   2     6020.22     5906.15    462.88 o
  -6   4   2    27051.01    28870.55    970.60 o
  -4   4   2     7321.56     8417.88    523.88 o
  -2   4   2    21964.30    23608.47    735.58 o
   0   4   2    98408.71    82853.51   4419.75 o
   2   4   2    25698.07    27899.94    798.37 o
   4   4   2     8508.32     8482.47    547.20 o
   6   4   2    26244.27    27047.75    932.93 o
   8   4   2     5879.25     6264.97    527.46 o
  10   4   2    50338.19    49796.85   1577.01 o
  12   4   2      534.46      206.32    514.90 o
  14   4   2      901.84      617.17    579.49 o
 -15   5   2    10628.77    10981.64    920.37 o
 -13   5   2     4084.55     3794.51    385.73 o
 -11   5   2    37416.30    37397.87   1417.33 o
  -9   5   2      241.42      437.76    410.85 o
  -7   5   2     8225.30     7743.31    541.82 o
  -5   5   2   113833.65   120480.53   1844.33 o
  -3   5   2      522.32      425.20    269.11 o
  -1   5   2    16295.55    13830.63    414.74 o
   1   5   2    17412.76    17053.07    459.19 o
   3   5   2      820.76      636.90    321.14 o
   5   5   2   114400.91   117136.35   1813.83 o
   7   5   2     8447.32     9218.05    656.64 o
   9   5   2      108.38      116.62    389.32 o
  11   5   2    35750.44    37857.16   1437.07 o
  13   5   2     4501.17     4243.03    364.20 o
  15   5   2     9829.83    11103.64    866.55 o
 -14   6   2     3500.39     3475.16    362.41 o
 -12   6   2     1181.96     1673.89    240.41 o
 -10   6   2     4630.05     4386.56    376.76 o
  -8   6   2     4288.00     4465.50    317.55 o
  -6   6   2    13584.55    13726.61    757.11 o
  -4   6   2     6764.41     7120.76    496.96 o
  -2   6   2     1250.78     1424.51    148.91 o
   0   6   2     7932.98     6692.24    336.00 o
   2   6   2      587.70      256.56    310.38 o
   4   6   2     6039.35     5527.60    418.02 o
   6   6   2    13469.99    14383.25    748.14 o
   8   6   2     5336.69     5981.51    529.26 o
  10   6   2     3912.63     4553.41    385.73 o
  12   6   2      581.79     -105.85    459.29 o
  14   6   2     3437.14     3241.93    348.05 o
 -15   7   2      142.78     -348.05    595.64 o
 -13   7   2     4281.07     3966.74    373.17 o
 -11   7   2     9480.91     9901.60    724.81 o
  -9   7   2     2219.16     2536.85    235.03 o
  -7   7   2     9415.25     9467.43    706.87 o
  -5   7   2    13122.33    14855.09    706.87 o
  -3   7   2     6525.98     7287.61    479.02 o
  -1   7   2     6117.81     5313.98    286.61 o
   1   7   2     5994.73     5757.67    331.01 o
   3   7   2     5927.57     6254.21    455.70 o
   5   7   2    13834.53    14040.57    687.14 o
   7   7   2    10434.09     9976.95    719.43 o
   9   7   2     1931.44     1135.66    531.05 o
  11   7   2     8842.44     9112.20    714.05 o
  13   7   2     3822.01     3708.39    362.41 o
  15   7   2      331.16     -346.26    592.05 o
 -14   8   2     1144.40      974.19    514.90 o
 -12   8   2      783.63      882.69    252.97 o
 -10   8   2    40411.57    42351.36   1496.27 o
  -8   8   2     8709.78    10050.51    715.84 o
  -6   8   2    12359.98    11677.75    694.31 o
  -4   8   2    10311.22    10696.38    602.82 o
  -2   8   2     1544.99     1932.24    177.62 o
   0   8   2   291148.44   266591.31   1774.01 o
   2   8   2     2400.42     2378.97    191.97 o
   4   8   2    10600.04    11182.58    627.93 o
   6   8   2    12280.72    12079.63    724.81 o
   8   8   2     8269.95     7902.98    565.14 o
  10   8   2    40975.57    39724.81   1499.86 o
  12   8   2      444.87     1031.60    444.94 o
  14   8   2      944.10      452.11    615.37 o
 -15   9   2    37600.88    37216.67   1819.21 o
 -13   9   2    43655.60    41075.76   1715.15 o
 -11   9   2     2043.38     1081.84    572.32 o
  -9   9   2    29301.49    28875.93   1227.16 o
  -7   9   2    13149.75    13931.13    834.25 o
  -5   9   2   333685.66   333155.94   3292.16 o
  -3   9   2    85658.95    88075.63   1571.63 o
  -1   9   2    32155.46    30174.41    653.82 o
   1   9   2    30888.06    30800.04    727.50 o
   3   9   2    86086.82    87106.81   1566.24 o
   5   9   2   334721.53   337368.47   3265.25 o
   7   9   2    13078.17    14155.40    791.20 o
   9   9   2    29109.38    31486.34   1219.98 o
  11   9   2     2214.18     2330.53    272.70 o
  13   9   2    43495.51    41945.90   1770.77 o
  15   9   2    37355.21    34945.35   1731.30 o
 -14  10   2     1345.66      536.43    663.81 o
 -12  10   2     4834.33     5003.73    396.49 o
 -10  10   2    40315.55    40907.12   1539.33 o
  -8  10   2    23520.03    23893.73   1078.25 o
  -6  10   2       59.87      312.17    312.17 o
  -4  10   2     9284.14     9741.93    622.55 o
  -2  10   2    26139.36    26697.90    897.05 o
   0  10   2   175849.91   163922.56   1484.24 o
   2  10   2    25501.24    26315.76    895.25 o
   4  10   2     9799.13     9838.81    626.14 o
   6  10   2       28.77     -272.70    387.52 o
   8  10   2    24313.18    25451.01   1123.10 o
  10  10   2    39427.81    38262.63   1455.01 o
  12  10   2     5164.47     5183.13    398.29 o
  14  10   2     1416.39     1530.36    647.67 o
 -13  11   2     1902.32     1334.81    611.79 o
 -11  11   2      562.54      484.41    426.99 o
  -9  11   2     9554.52     9146.29    653.05 o
  -7  11   2       72.14     -389.32    407.26 o
  -5  11   2     7712.84     8096.74    636.90 o
  -3  11   2     4499.57     4783.05    410.85 o
  -1  11   2    18090.72    16922.97    546.11 o
   1  11   2    18572.25    18824.72    561.96 o
   3  11   2     4487.42     4135.38    346.26 o
   5  11   2     7346.07     6944.93    491.58 o
   7  11   2      103.60       77.15    389.32 o
   9  11   2     9451.29     9293.40    665.61 o
  11  11   2      512.59      371.38    452.11 o
  13  11   2     2211.37     2282.09    321.14 o
 -14  12   2     6552.33     5990.48    455.70 o
 -12  12   2      583.38      717.64    462.88 o
 -10  12   2    33468.54    34360.47   1413.75 o
  -8  12   2     3882.23     3620.48    296.03 o
  -6  12   2     4137.07     4016.97    305.00 o
  -4  12   2    13061.57    12772.15    710.46 o
  -2  12   2     3407.14     3067.90    249.38 o
   0  12   2    86693.16    83725.21   1682.86 o
   2  12   2     2119.53     2093.71    191.97 o
   4  12   2    12162.47    12228.54    721.23 o
   6  12   2     4817.27     4496.00    394.70 o
   8  12   2     3815.28     4250.21    385.73 o
  10  12   2    34141.88    36229.92   1471.16 o
  12  12   2     1220.78     1354.54    554.37 o
  14  12   2     6161.72     7379.11    629.73 o
 -13  13   2      995.27     1011.87    305.00 o
 -11  13   2    33718.69    36464.95   1523.19 o
  -9  13   2     3288.27     3218.60    287.05 o
  -7  13   2     8595.66     8945.35    640.49 o
  -5  13   2    30933.60    32186.03   1153.60 o
  -3  13   2     6521.18     6331.35    482.61 o
  -1  13   2    27862.92    27727.30    927.55 o
   1  13   2    27442.14    26418.80    688.69 o
   3  13   2     6114.20     5751.86    409.05 o
   5  13   2    29218.59    31272.84   1124.90 o
   7  13   2     9075.19     9831.63    758.90 o
   9  13   2     3070.98     2447.14    281.67 o
  11  13   2    35536.13    32891.11   1460.39 o
  13  13   2      978.64      195.56    705.08 o
 -12  14   2     1270.95     1320.45    261.94 o
 -10  14   2    19677.29    18376.90   1203.84 o
  -8  14   2     1055.36      979.57    479.02 o
  -6  14   2    16348.36    15032.71    938.31 o
  -4  14   2     7641.34     7197.90    541.82 o
  -2  14   2     3043.91     2863.37    218.88 o
   0  14   2    42882.57    42729.53    883.23 o
   2  14   2     2552.99     2639.11    215.29 o
   4  14   2     6841.03     7475.99    527.46 o
   6  14   2    17823.54    19019.18    986.75 o
   8  14   2     1419.33     1272.01    235.03 o
  10  14   2    18963.87    18170.58   1178.72 o
  12  14   2     1754.12     1175.13    570.52 o
 -13  15   2     1714.81     1874.83    312.17 o
 -11  15   2       82.25     -360.61    568.73 o
  -9  15   2     2757.87     2893.87    301.41 o
  -7  15   2     5087.63     4845.85    450.32 o
  -5  15   2     9681.26    10366.27    742.75 o
  -3  15   2     9909.32     9790.37    705.08 o
  -1  15   2       48.41     -295.97    357.92 o
   1  15   2      258.50      103.81    259.92 o
   3  15   2     9011.53     8487.86    586.67 o
   5  15   2     9855.47     9715.01    723.02 o
   7  15   2     5899.41     5981.51    520.29 o
   9  15   2     2584.94     2766.49    294.23 o
  11  15   2      169.53      177.62    394.70 o
  13  15   2     1500.83     1620.07    294.23 o
 -12  16   2     6810.87     6964.67    669.20 o
 -10  16   2     3736.47     3988.27    380.35 o
  -8  16   2     1948.67     1948.39    238.61 o
  -6  16   2     6353.36     5924.10    453.91 o
  -4  16   2     8617.69     8948.94    618.96 o
  -2  16   2    16507.04    17461.91    864.75 o
   0  16   2    47088.09    46729.79    964.77 o
   2  16   2    17103.48    17641.32    880.90 o
   4  16   2     7550.21     7700.25    590.26 o
   6  16   2     5946.63     5821.83    439.55 o
   8  16   2     2159.54     2073.97    270.91 o
  10  16   2     3586.38     4027.74    342.67 o
  12  16   2     7813.59     8557.83    758.90 o
 -11  17   2    46220.06    43675.41   1760.01 o
  -9  17   2     3679.63     3744.27    333.70 o
  -7  17   2    13801.70    14447.83    992.13 o
  -5  17   2    22098.82    20393.46   1026.22 o
  -3  17   2     6947.71     7881.45    584.87 o
  -1  17   2    17411.92    18805.06    657.77 o
   1  17   2    18560.74    20487.80    702.73 o
   3  17   2     6442.51     5918.71    414.44 o
   5  17   2    20267.90    19392.35   1054.93 o
   7  17   2    14823.39    15793.40   1020.84 o
   9  17   2     3812.74     4022.36    333.70 o
  11  17   2    46122.50    43996.55   1828.18 o
 -12  18   2    18245.77    19162.71   1291.75 o
 -10  18   2      112.60      168.64    242.20 o
  -8  18   2    12180.69    13026.91    967.02 o
  -6  18   2    80607.98    79429.90   2091.91 o
  -4  18   2    33533.71    35505.11   1333.01 o
  -2  18   2    27161.92    29783.74   1198.45 o
   0  18   2    21125.01    22045.51    731.06 o
   2  18   2    27390.07    28599.64   1169.75 o
   4  18   2    32562.63    32236.27   1309.69 o
   6  18   2    81769.01    77879.79   2030.91 o
   8  18   2    11483.83    11324.32    855.78 o
  10  18   2       63.66      665.61    487.99 o
  12  18   2    18150.94    18699.83   1311.48 o
 -11  19   2    23461.32    23116.89   1406.57 o
  -9  19   2    28563.12    30528.29   1437.07 o
  -7  19   2     6190.04     5678.30    425.20 o
  -5  19   2      965.87      290.64    489.79 o
  -3  19   2    12149.31    11878.69    827.08 o
  -1  19   2    47120.39    49969.88   1101.79 o
   1  19   2    48269.00    49103.38   1100.00 o
   3  19   2    12256.32    12029.40    929.34 o
   5  19   2      987.62     1286.36    514.90 o
   7  19   2     5919.99     5624.48    479.02 o
   9  19   2    27864.62    27772.56   1438.86 o
  11  19   2    24218.61    23789.68   1408.36 o
 -10  20   2       81.74     -461.08    554.37 o
  -8  20   2     2540.60     2529.67    342.67 o
  -6  20   2     4119.60     4564.17    339.08 o
  -4  20   2      293.68      489.79    443.14 o
  -2  20   2    21768.03    22169.61   1106.96 o
   0  20   2     3742.83     3399.46    230.16 o
   2  20   2    23311.25    23787.88   1130.28 o
   4  20   2      231.23     1058.52    452.11 o
   6  20   2     3602.33     3708.39    360.61 o
   8  20   2     2375.50     2407.67    321.14 o
  10  20   2       91.10     -129.17    565.14 o
 -11  21   2    25964.13    23215.56   1539.33 o
  -9  21   2     5246.07     5719.57    480.82 o
  -7  21   2    17071.29    17253.79   1133.87 o
  -5  21   2     3992.28     4330.94    373.17 o
  -3  21   2    11573.26    11394.29    864.75 o
  -1  21   2    19686.14    19494.56    760.12 o
   1  21   2    20340.46    21785.40    786.35 o
   3  21   2    11609.18    11492.96    875.52 o
   5  21   2     4570.03     4815.35    367.79 o
   7  21   2    17219.92    17643.11   1150.01 o
   9  21   2     4824.48     4619.79    380.35 o
  11  21   2    25353.15    25808.03   1481.92 o
 -10  22   2    29174.13    31375.10   1605.71 o
  -8  22   2     5742.12     5965.36    426.99 o
  -6  22   2     5637.96     5952.80    437.76 o
  -4  22   2      346.72     1132.07    486.20 o
  -2  22   2      136.72      258.35    396.49 o
   0  22   2    54027.67    55640.41   1240.27 o
   2  22   2      245.98      452.11    202.73 o
   4  22   2      341.53      211.70    443.14 o
   6  22   2     6182.21     6008.42    489.79 o
   8  22   2     5572.24     5353.57    453.91 o
  10  22   2    28373.56    25006.07   1512.42 o
  -9  23   2     1756.05     1212.81    330.11 o
  -7  23   2     2164.54     2326.94    324.73 o
  -5  23   2    20504.16    21432.24   1207.42 o
  -3  23   2     5282.42     5891.80    516.70 o
  -1  23   2     2354.99     2336.23    271.81 o
   1  23   2     2828.32     2879.82    200.74 o
   3  23   2     5561.96     5409.19    432.38 o
   5  23   2    20163.65    19573.55   1207.42 o
   7  23   2     2261.27     2082.94    335.50 o
   9  23   2     1730.87     2142.15    330.11 o
  -8  24   2      164.62      138.15    566.93 o
  -6  24   2     1633.15     1277.39    297.82 o
  -4  24   2    14668.33    15779.05   1110.54 o
  -2  24   2     2669.15     2793.40    333.70 o
   0  24   2     4535.53     4439.56    283.00 o
   2  24   2     2553.23     2470.47    340.88 o
   4  24   2    14488.43    14636.21   1038.78 o
   6  24   2     1708.80     1555.48    631.52 o
   8  24   2      122.50     -608.20    631.52 o
  -7  25   2     1719.97     1873.03    339.08 o
  -5  25   2    20189.13    20526.22   1286.36 o
  -3  25   2       73.46      850.40    428.79 o
  -1  25   2     1635.65     1925.68    382.14 o
   1  25   2     1374.59     1628.68    266.32 o
   3  25   2      294.78      418.02    466.46 o
   5  25   2    21613.32    21559.62   1307.89 o
   7  25   2     1894.62     1860.47    330.11 o
  -6  26   2     3698.45     3595.36    387.52 o
  -4  26   2     1656.50     2273.12    348.05 o
  -2  26   2      757.13     1248.69    247.58 o
   0  26   2    55967.34    55702.68   3046.37 o
   2  26   2      964.84      367.79    473.64 o
   4  26   2     1862.46     2129.59    337.29 o
   6  26   2     3160.33     3460.81    365.99 o
  -5  27   2    43429.86    40462.18   1847.92 o
  -3  27   2    16774.68    18486.34   1214.60 o
  -1  27   2      647.64      451.31    427.50 o
   1  27   2      489.67      425.09    519.39 o
   3  27   2    17544.16    15481.23   1216.40 o
   5  27   2    43091.40    39843.22   1871.24 o
  -4  28   2        8.31       71.76    556.17 o
  -2  28   2    22186.14    23283.74   1374.28 o
   0  28   2    19103.61    19726.79   1172.44 o
   2  28   2    22577.92    23551.06   1392.22 o
   4  28   2        3.19      279.88    475.43 o
  -1  29   2     3439.15     3383.51    276.24 o
   1  29   2     3776.87     3395.45    288.12 o
   2   0   3    15730.16    14184.76   1833.56 o
   4   0   3     2828.67     3106.01    341.77 o
   6   0   3     2556.17     2468.12    160.45 o
   8   0   3    80855.62    83085.07   3674.30 o
  10   0   3     6153.08     6190.15    346.61 o
  12   0   3     5558.33     5961.08    339.45 o
  14   0   3    13119.32    13725.21    709.75 o
 -13   1   3    15082.25    15651.34    842.99 o
 -11   1   3     2738.06     3083.63    480.82 o
  -9   1   3     1333.75     1533.02    166.17 o
  -7   1   3     9689.24     9450.14    508.60 o
  -5   1   3     3246.68     3192.39    363.30 o
  -3   1   3    39788.77    37798.71   3913.81 o
  -1   1   3     2595.49     2770.45    192.92 o
   1   1   3     3629.96     3359.36    141.21 o
   3   1   3    44308.41    43820.34   5217.22 o
   5   1   3     2148.78     2126.21    259.25 o
   7   1   3     7883.55     8271.50    628.83 o
   9   1   3      919.77      460.20    319.21 o
  11   1   3     3123.68     2923.09    378.55 o
  13   1   3    16624.94    16288.01   1220.88 o
 -14   2   3      976.49     1044.16    496.96 o
 -12   2   3      904.63      828.87    566.93 o
 -10   2   3     6404.18     6587.91    531.05 o
  -8   2   3     3258.16     3512.83    267.32 o
  -6   2   3       68.79      470.05    321.14 o
  -4   2   3     1885.68     1905.33    188.38 o
  -2   2   3      576.94      590.26    305.00 o
   0   2   3    14647.34    14208.79    734.68 o
   2   2   3      410.74      500.55    385.73 o
   4   2   3     2237.74     1957.36    218.88 o
   6   2   3       85.99     -175.82    387.52 o
   8   2   3     3099.50     2771.87    288.85 o
  10   2   3     6135.24     6338.53    468.26 o
  12   2   3      781.77     1115.93    245.79 o
  14   2   3     1291.28      950.87    692.52 o
 -13   3   3     7477.79     7323.49    617.17 o
 -11   3   3     2670.41     2642.70    290.64 o
  -9   3   3      422.01     -139.94    489.79 o
  -7   3   3     1851.10     2210.32    236.82 o
  -5   3   3     5451.72     5204.66    432.38 o
  -3   3   3    33738.16    34529.12   1078.25 o
  -1   3   3     3387.63     2995.38    164.74 o
   1   3   3     1901.41     2284.46    152.12 o
   3   3   3    37026.74    37414.02   1133.87 o
   5   3   3     4406.42     4176.65    340.88 o
   7   3   3     1600.28     1980.68    229.64 o
   9   3   3      135.04      452.11    394.70 o
  11   3   3     1871.03     2014.77    296.03 o
  13   3   3     8797.74     9485.37    631.52 o
 -14   4   3    10136.71    11024.70    884.49 o
 -12   4   3    14767.16    15088.32   1058.52 o
 -10   4   3    28689.02    31107.78   1340.19 o
  -8   4   3    80482.42    82302.23   1984.27 o
  -6   4   3    26885.65    29021.25   1128.48 o
  -4   4   3    33830.43    34114.68   1126.69 o
  -2   4   3   114622.66   112604.47   1867.65 o
   0   4   3     6161.46     5968.87    563.35 o
   2   4   3   113820.55   116316.45   1892.77 o
   4   4   3    39790.46    39068.17   1193.07 o
   6   4   3    22527.98    23441.62   1020.84 o
   8   4   3    81910.82    85529.80   1993.24 o
  10   4   3    25612.65    27336.60   1272.01 o
  12   4   3    17960.94    18436.10   1193.07 o
  14   4   3    10324.93     8943.55    694.31 o
 -13   5   3    47890.18    51714.74   1928.65 o
 -11   5   3    18662.40    17382.97   1099.78 o
  -9   5   3    43041.63    47439.41   1591.36 o
  -7   5   3    27616.13    30054.65   1214.60 o
  -5   5   3    80455.23    81076.87   1772.56 o
  -3   5   3   134472.52   130078.93   2072.18 o
  -1   5   3    46457.70    42328.38    831.45 o
   1   5   3    39268.10    37898.49    824.39 o
   3   5   3   137356.42   141360.20   2147.53 o
   5   5   3    77205.01    80761.10   1734.89 o
   7   5   3    29829.70    31805.68   1223.57 o
   9   5   3    46012.66    48110.40   1618.27 o
  11   5   3    15618.81    16175.54   1035.19 o
  13   5   3    48115.81    49622.82   1917.89 o
 -14   6   3     1083.12     1013.66    346.26 o
 -12   6   3     1874.60     1847.92    290.64 o
 -10   6   3     3293.07     3344.19    299.61 o
  -8   6   3    13885.38    13470.05    880.90 o
  -6   6   3     1763.15      920.37    419.82 o
  -4   6   3      326.26      405.47    360.61 o
  -2   6   3    13595.90    12616.06    706.87 o
   0   6   3     4778.87     4771.35    388.42 o
   2   6   3    11010.25    10674.85    696.11 o
   4   6   3      277.24      -32.29    392.91 o
   6   6   3     2168.40     2203.15    247.58 o
   8   6   3    15442.03    15633.73    979.57 o
  10   6   3     2803.93     3015.87    299.61 o
  12   6   3     1065.40      832.46    489.79 o
  14   6   3     1101.20       69.97    726.61 o
 -13   7   3     6949.60     6765.53    479.02 o
 -11   7   3    10341.62     9566.10    694.31 o
  -9   7   3     4904.12     5382.28    421.61 o
  -7   7   3     5207.26     5149.05    432.38 o
  -5   7   3     2852.48     2718.05    220.67 o
  -3   7   3    23076.41    22740.13    947.28 o
  -1   7   3    17494.47    15859.57    541.63 o
   1   7   3    15815.69    14651.11    801.96 o
   3   7   3    22627.29    23612.06    945.49 o
   5   7   3     2555.85     2235.44    229.64 o
   7   7   3     6668.12     5834.39    495.17 o
   9   7   3     5253.60     5330.25    455.70 o
  11   7   3     9021.61     8934.58    728.40 o
  13   7   3     6696.02     8728.26    617.17 o
 -14   8   3     4688.90     4406.29    414.44 o
 -12   8   3      376.81      877.31    470.05 o
 -10   8   3     7035.22     7059.76    583.08 o
  -8   8   3    64152.13    66420.92   1847.92 o
  -6   8   3     1790.46     1786.92    224.26 o
  -4   8   3     5601.05     4917.61    405.47 o
  -2   8   3    45141.15    44138.28   1263.04 o
   0   8   3    18119.98    17464.29    591.69 o
   2   8   3    41679.26    43167.68   1270.22 o
   4   8   3     5598.56     5622.69    374.97 o
   6   8   3     2693.25     2854.40    263.73 o
   8   8   3    66452.70    66184.09   1840.74 o
  10   8   3     7427.72     7334.25    511.32 o
  12   8   3      157.91      365.99    496.96 o
  14   8   3     4415.98     3884.21    410.85 o
 -13   9   3    34036.66    33330.66   1655.95 o
 -11   9   3     3927.52     4106.68    351.64 o
  -9   9   3      658.37      557.96    511.32 o
  -7   9   3    12855.84    13959.84    900.63 o
  -5   9   3     1887.30     1008.28    505.93 o
  -3   9   3    80949.57    79788.71   1720.54 o
  -1   9   3       75.94      260.08    227.40 o
   1   9   3      249.30      418.30    237.52 o
   3   9   3    83644.92    86905.87   1815.62 o
   5   9   3      989.77      529.26    484.41 o
   7   9   3    11371.18    11195.14    837.84 o
   9   9   3      710.12      841.43    416.23 o
  11   9   3     5540.88     5570.66    511.32 o
  13   9   3    35640.51    36020.01   1661.33 o
 -12  10   3      552.31      972.40    514.90 o
 -10  10   3     2315.95     2597.85    290.64 o
  -8  10   3    23218.91    23472.12   1148.22 o
  -6  10   3     3495.64     3500.28    279.88 o
  -4  10   3      525.96      342.67    389.32 o
  -2  10   3    17020.39    15739.58    845.02 o
   0  10   3     5758.54     5613.76    715.84 o
   2  10   3    18133.22    18278.22    880.90 o
   4  10   3      125.75      665.61    351.64 o
   6  10   3     2859.97     2685.76    269.11 o
   8  10   3    21039.37    23240.68   1155.40 o
  10  10   3     2530.39     2544.02    299.61 o
  12  10   3      750.34     1010.07    572.32 o
 -13  11   3      981.99     1065.69    326.52 o
 -11  11   3     2375.94     1472.95    601.02 o
  -9  11   3       62.10     -105.85    405.47 o
  -7  11   3     1602.52      744.55    505.93 o
  -5  11   3     2903.99     2884.90    267.32 o
  -3  11   3     2394.98     2325.14    245.79 o
  -1  11   3     7252.89     6209.67    350.48 o
   1  11   3     6392.18     5507.74    297.47 o
   3  11   3     2147.68     2411.26    254.76 o
   5  11   3     3337.80     3180.93    274.50 o
   7  11   3     1346.35      950.87    489.79 o
   9  11   3      253.78      828.87    434.17 o
  11  11   3     2363.86     2021.94    335.50 o
  13  11   3     1126.08      830.67    561.55 o
 -12  12   3      708.65     1010.07    583.08 o
 -10  12   3     7145.04     7393.46    556.17 o
  -8  12   3    27636.17    27629.04   1282.78 o
  -6  12   3     6029.85     5846.95    414.44 o
  -4  12   3     4185.93     4226.88    339.08 o
  -2  12   3    11919.31    12334.39    757.11 o
   0  12   3     3249.71     3128.18    174.27 o
   2  12   3    14228.57    14984.27    873.72 o
   4  12   3     2356.38     2396.91    270.91 o
   6  12   3     6541.79     6103.51    434.17 o
   8  12   3    24422.52    26165.05   1246.89 o
  10  12   3    10573.67    11236.41    861.16 o
  12  12   3      280.38     1377.86    590.26 o
 -11  13   3    11520.10    11702.87    902.43 o
  -9  13   3     6974.68     7066.93    502.35 o
  -7  13   3    17977.97    19334.94   1085.43 o
  -5  13   3     8759.16     8085.98    644.08 o
  -3  13   3    73889.48    72470.60   1776.15 o
  -1  13   3     8779.55     9002.27    465.90 o
   1  13   3    10730.44    10738.61    506.28 o
   3  13   3    68624.89    68466.19   1733.09 o
   5  13   3    10504.81    12443.83    827.08 o
   7  13   3    17214.69    17002.62   1020.84 o
   9  13   3     6424.06     6812.17    507.73 o
  11  13   3    13775.28    13511.32   1049.54 o
 -12  14   3    22338.90    21539.88   1379.66 o
 -10  14   3    18104.42    17666.44   1295.34 o
  -8  14   3    45330.19    46556.72   1690.04 o
  -6  14   3    30663.64    34098.54   1385.04 o
  -4  14   3    33776.01    33174.58   1324.04 o
  -2  14   3    72294.36    69476.26   1781.53 o
   0  14   3    14197.28    14314.12    656.64 o
   2  14   3    69195.10    75000.27   1829.98 o
   4  14   3    31175.54    32309.82   1280.98 o
   6  14   3    33231.28    33303.75   1411.95 o
   8  14   3    45699.04    45290.09   1700.80 o
  10  14   3    19840.79    18825.42   1187.69 o
  12  14   3    19817.12    19541.26   1327.63 o
 -11  15   3     4607.89     4452.94    410.85 o
  -9  15   3     2047.39     2090.12    296.03 o
  -7  15   3     5144.83     5294.37    394.70 o
  -5  15   3     2253.55     1876.62    272.70 o
  -3  15   3     3514.85     3817.83    274.50 o
  -1  15   3     8736.78     9548.20    723.02 o
   1  15   3     7786.82     7587.82    722.12 o
   3  15   3     3944.84     4522.91    394.70 o
   5  15   3     1959.59     2061.41    270.91 o
   7  15   3     4757.55     4729.23    353.44 o
   9  15   3     2719.75     2651.67    321.14 o
  11  15   3     4745.27     5784.16    455.70 o
 -10  16   3    14903.27    16071.49   1162.57 o
  -8  16   3    18356.34    16810.65   1119.51 o
  -6  16   3     5878.38     6552.03    462.88 o
  -4  16   3    13339.28    12671.68    931.13 o
  -2  16   3     7489.07     7558.52    622.55 o
   0  16   3    18919.17    17990.83    693.34 o
   2  16   3     8362.74     8563.21    653.05 o
   4  16   3    12212.84    11317.14    864.75 o
   6  16   3     5927.55     6654.29    583.08 o
   8  16   3    17945.89    17723.85   1115.93 o
  10  16   3    17109.15    16731.71   1193.07 o
 -11  17   3      354.86      498.76    608.20 o
  -9  17   3      249.16     -480.82    480.82 o
  -7  17   3     5544.03     4872.76    432.38 o
  -5  17   3     1936.60     2416.64    261.94 o
  -3  17   3    42487.67    43348.88   1524.98 o
  -1  17   3     1440.91     1572.00    171.85 o
   1  17   3      952.74      695.62    333.88 o
   3  17   3    40100.66    40173.34   1487.30 o
   5  17   3     2789.30     2644.49    290.64 o
   7  17   3     5753.44     5911.54    477.23 o
   9  17   3      468.53     1169.75    525.67 o
  11  17   3      623.09      900.63    615.37 o
 -10  18   3     4379.29     4743.58    396.49 o
  -8  18   3    36561.43    36574.38   1655.95 o
  -6  18   3     2411.07     2804.17    301.41 o
  -4  18   3     3097.32     3311.90    308.58 o
  -2  18   3    15861.88    16606.13   1045.96 o
   0  18   3     6107.49     6033.06    320.96 o
   2  18   3    16641.34    17718.46   1089.01 o
   4  18   3     4431.79     4890.70    391.11 o
   6  18   3     1314.53      491.58    543.61 o
   8  18   3    34693.86    36043.33   1537.54 o
  10  18   3     4090.05     3593.57    416.23 o
  -9  19   3     3274.98     3288.57    367.79 o
  -7  19   3     8077.20     8224.12    545.40 o
  -5  19   3     1792.97      952.66    545.40 o
  -3  19   3     3864.16     4243.03    308.58 o
  -1  19   3     2984.71     3186.20    361.51 o
   1  19   3     3500.03     3782.20    223.18 o
   3  19   3     5107.37     5236.96    380.35 o
   5  19   3     1848.90     1309.69    583.08 o
   7  19   3     6329.44     5893.60    471.85 o
   9  19   3     3246.80     2737.79    378.55 o
 -10  20   3     3906.68     4944.52    452.11 o
  -8  20   3     5999.32     5834.39    461.08 o
  -6  20   3     6208.73     5606.54    496.96 o
  -4  20   3     5512.46     5403.81    418.02 o
  -2  20   3     2653.94     2274.91    303.20 o
   0  20   3       28.89     -215.42    548.10 o
   2  20   3     3110.77     3419.54    312.17 o
   4  20   3     6265.81     6177.06    513.11 o
   6  20   3     5811.28     5742.89    405.47 o
   8  20   3     5569.87     5552.72    441.35 o
  10  20   3     4257.08     4483.44    410.85 o
  -9  21   3      565.40      215.29    597.43 o
  -7  21   3     4295.03     2951.28    403.67 o
  -5  21   3     5617.38     4966.05    468.26 o
  -3  21   3    29126.82    30754.35   1478.33 o
  -1  21   3     2718.05     2788.03    302.30 o
   1  21   3     1444.07     1843.37    312.17 o
   3  21   3    33213.31    35833.42   1507.04 o
   5  21   3     4757.87     5186.72    423.41 o
   7  21   3     3392.98     3188.10    358.82 o
   9  21   3      639.18      139.94    602.82 o
  -8  22   3    23416.78    21469.91   1385.04 o
  -6  22   3     3520.06     3929.06    365.99 o
  -4  22   3    14628.81    13319.35    932.93 o
  -2  22   3    25057.96    26274.49   1368.89 o
   0  22   3    11886.85    12992.99    692.81 o
   2  22   3    22036.10    24598.81   1284.57 o
   4  22   3    16766.29    17596.47   1144.63 o
   6  22   3     2293.53     2678.58    362.41 o
   8  22   3    26000.24    27002.90   1489.10 o
  -7  23   3    11409.58    11241.79    922.16 o
  -5  23   3    22947.89    25239.30   1442.45 o
  -3  23   3    22926.10    24128.76   1399.39 o
  -1  23   3    16516.53    17078.69    812.46 o
   1  23   3    15226.05    16083.59   1179.62 o
   3  23   3    21832.81    23805.82   1370.69 o
   5  23   3    23243.52    25160.36   1417.33 o
   7  23   3    11874.54    10741.24    853.99 o
  -6  24   3     5765.22     7558.52    577.70 o
  -4  24   3     4105.82     3846.54    396.49 o
  -2  24   3      990.99        0.00    491.58 o
   0  24   3     4602.06     5069.47    339.27 o
   2  24   3     1176.81     1254.07    601.02 o
   4  24   3     4811.24     4438.59    434.17 o
   6  24   3     5939.66     6241.65    566.93 o
  -5  25   3     1412.08     1655.95    331.91 o
  -3  25   3    13711.11    14882.00   1175.13 o
  -1  25   3    11485.28    12771.04    686.45 o
   1  25   3    10452.03    10878.38    615.10 o
   3  25   3    15064.75    17487.03   1194.87 o
   5  25   3     1190.72      418.02    681.76 o
  -4  26   3     5162.50     5488.13    443.14 o
  -2  26   3     7223.77     8880.76    694.31 o
   0  26   3     1508.46     1985.12    860.27 o
   2  26   3     6631.76     6412.09    531.05 o
   4  26   3     6212.42     6130.42    468.26 o
  -1  27   3     3469.87     3501.31    285.14 o
   1  27   3     4301.31     4303.47    354.33 o
   0   0   4   276465.81   287114.22   4624.27 o
   2   0   4    20692.75    19656.91   2298.23 o
   4   0   4    66981.94    64752.11   5542.85 o
   6   0   4       58.79      -68.18    317.15 o
   8   0   4    25190.26    25694.46   1816.52 o
  10   0   4    97129.92    93354.96   2378.07 o
  12   0   4     4816.60     4874.13    578.60 o
 -13   1   4     7647.11     7028.03    374.61 o
 -11   1   4     4061.59     4700.79    308.27 o
  -9   1   4     1820.85     1790.58    294.23 o
  -7   1   4      854.18     1222.41    517.60 o
  -5   1   4    51307.71    51603.23   5046.79 o
  -3   1   4    13100.76    12524.10   1247.79 o
  -1   1   4      360.98      486.96    207.31 o
   1   1   4      541.96      663.00    147.78 o
   3   1   4    15394.55    15695.72    775.05 o
   5   1   4    50966.50    54409.91   5504.28 o
   7   1   4      285.94      505.32    298.12 o
   9   1   4     1901.24     1613.13    245.52 o
  11   1   4     4412.48     4399.05    280.78 o
  13   1   4     7325.64     7498.87    422.04 o
 -12   2   4     1374.14     1026.22    660.23 o
 -10   2   4      588.92      834.25    491.58 o
  -8   2   4     8165.80     7727.16    636.90 o
  -6   2   4     5401.38     5294.37    443.14 o
  -4   2   4     3805.51     4106.68    330.11 o
  -2   2   4     5277.42     5175.96    389.32 o
   0   2   4      164.56      277.11    269.33 o
   2   2   4     4557.87     4811.76    407.26 o
   4   2   4     2918.58     2576.32    270.91 o
   6   2   4     6259.67     8044.71    654.84 o
   8   2   4     8945.00     9485.37    737.37 o
  10   2   4      326.64      753.52    534.64 o
  12   2   4      798.16     1266.63    520.29 o
 -11   3   4     4901.55     4840.46    407.26 o
  -9   3   4      737.28      895.25    244.00 o
  -7   3   4     1694.77     1837.15    261.94 o
  -5   3   4    15866.08    15169.06    981.37 o
  -3   3   4     3930.65     4031.33    337.29 o
  -1   3   4     3368.46     3088.29    204.53 o
   1   3   4     3135.10     3492.63    188.47 o
   3   3   4     2590.35     2809.55    287.05 o
   5   3   4    16428.94    15725.23    954.46 o
   7   3   4     2398.32     2317.97    281.67 o
   9   3   4      322.70      654.84    462.88 o
  11   3   4     5252.09     5638.83    453.91 o
 -12   4   4     2930.11     2789.81    353.44 o
 -10   4   4    25408.46    26749.93   1385.04 o
  -8   4   4      681.45      475.43    493.38 o
  -6   4   4    26006.23    26087.91   1193.07 o
  -4   4   4     1227.04     1516.01    213.50 o
  -2   4   4    12933.92    13244.00    791.20 o
   0   4   4    64147.73    63026.46   2217.50 o
   2   4   4    12920.35    12734.47    841.43 o
   4   4   4     1202.33     1040.57    468.26 o
   6   4   4    26631.74    27516.01   1234.34 o
   8   4   4     1006.84      462.88    597.43 o
  10   4   4    25864.32    26932.93   1397.60 o
  12   4   4     3185.98     3175.55    396.49 o
 -11   5   4    17314.58    17946.31   1223.57 o
  -9   5   4     2430.29     2432.79    303.20 o
  -7   5   4     1293.88     1157.19    238.61 o
  -5   5   4    42834.94    42555.89   1481.92 o
  -3   5   4     4502.31     4619.79    322.94 o
  -1   5   4     9500.58     8016.01    647.67 o
   1   5   4    10616.53    10894.91    546.06 o
   3   5   4     4994.46     5353.57    428.79 o
   5   5   4    43059.79    45234.47   1523.19 o
   7   5   4     1144.24      588.46    509.52 o
   9   5   4     1157.52      721.23    529.26 o
  11   5   4    18465.23    20581.84   1316.86 o
 -12   6   4      137.33     -209.91    531.05 o
 -10   6   4     6996.94     6880.35    511.32 o
  -8   6   4     5753.13     5351.78    418.02 o
  -6   6   4     1754.30     2170.85    245.79 o
  -4   6   4     1185.80     1275.60    536.43 o
  -2   6   4     3482.45     2978.19    272.70 o
   0   6   4    12866.98    11615.72    554.23 o
   2   6   4     3726.71     3839.36    288.85 o
   4   6   4      590.53      385.73    518.49 o
   6   6   4     2552.47     2301.82    290.64 o
   8   6   4     5498.78     6227.30    487.99 o
  10   6   4     6459.04     6684.79    502.35 o
  12   6   4      152.59     -204.53    568.73 o
 -11   7   4     1777.88      796.58    670.99 o
  -9   7   4     1748.01     2179.82    322.94 o
  -7   7   4     1492.17     1655.95    247.58 o
  -5   7   4    12105.97    11769.25    886.28 o
  -3   7   4     4768.06     4429.62    322.94 o
  -1   7   4     1320.36     1401.47    367.79 o
   1   7   4      852.81      808.62    312.17 o
   3   7   4     5029.35     5669.33    450.32 o
   5   7   4    12005.49    13236.82    873.72 o
   7   7   4     1773.46     1826.39    270.91 o
   9   7   4     1267.50     1580.60    265.53 o
  11   7   4     1473.35     1605.71    317.55 o
 -12   8   4     8153.06     7947.83    613.58 o
 -10   8   4     4178.07     3690.45    389.32 o
  -8   8   4      564.96      389.32    389.32 o
  -6   8   4    24722.36    26118.41   1254.07 o
  -4   8   4     5554.70     6012.01    446.73 o
  -2   8   4    12654.64    12207.01    819.90 o
   0   8   4    72134.53    63219.41   1646.98 o
   2   8   4    13763.69    14494.48    934.72 o
   4   8   4     5387.65     5425.34    425.20 o
   6   8   4    23730.82    24266.90   1250.48 o
   8   8   4      750.47     1139.25    556.17 o
  10   8   4     3748.75     4128.21    396.49 o
  12   8   4     8508.14     8399.94    679.96 o
 -11   9   4    85007.89    80847.23   2538.64 o
  -9   9   4    25595.75    24329.70   1394.01 o
  -7   9   4    33411.02    31771.60   1426.30 o
  -5   9   4     5235.88     5504.28    358.82 o
  -3   9   4    34251.75    35354.40   1343.78 o
  -1   9   4    49482.20    47433.09   1827.28 o
   1   9   4    50308.69    48395.48   2204.04 o
   3   9   4    33094.34    34213.36   1336.60 o
   5   9   4     5003.38     5382.28    443.14 o
   7   9   4    34459.79    36109.71   1460.39 o
   9   9   4    25179.73    26213.50   1395.80 o
  11   9   4    85853.66    81990.05   2439.97 o
 -10  10   4     1348.46     2079.35    283.47 o
  -8  10   4     5462.87     6038.92    439.55 o
  -6  10   4    24278.93    25953.35   1289.95 o
  -4  10   4    22115.13    22910.57   1184.10 o
  -2  10   4    10576.04    10369.86    719.43 o
   0  10   4     6658.17     6008.71    821.69 o
   2  10   4    10010.41    12772.15    861.16 o
   4  10   4    20616.54    21563.21   1132.07 o
   6  10   4    25892.45    29028.43   1288.16 o
   8  10   4     5061.12     4919.40    412.64 o
  10  10   4     1407.70     2059.62    310.38 o
 -11  11   4     4513.46     4544.44    412.64 o
  -9  11   4      172.34      312.17    527.46 o
  -7  11   4     8112.07     8172.09    667.40 o
  -5  11   4     1500.58     1634.42    260.14 o
  -3  11   4    15226.53    15673.20    981.37 o
  -1  11   4      387.65      552.60    186.22 o
   1  11   4      336.38      248.64    286.07 o
   3  11   4    14167.50    13945.49    999.31 o
   5  11   4     1346.78      845.02    283.47 o
   7  11   4     9540.01     9661.19    714.05 o
   9  11   4      230.35      244.00    531.05 o
  11  11   4     3827.51     4255.59    396.49 o
 -10  12   4     1353.38     1385.04    317.55 o
  -8  12   4     4284.17     3661.74    374.97 o
  -6  12   4    12518.57    11744.13    801.96 o
  -4  12   4     2908.04     3112.75    288.85 o
  -2  12   4    14082.19    14128.48    956.25 o
   0  12   4     9241.67     9003.74    493.23 o
   2  12   4    15538.13    14704.39    981.37 o
   4  12   4     2895.86     2389.73    305.00 o
   6  12   4    11766.53    13435.96   1011.87 o
   8  12   4     4170.04     4497.79    378.55 o
  10  12   4     1390.99     1402.98    308.58 o
 -11  13   4    12933.83    14085.43   1121.31 o
  -9  13   4     2320.38     2531.47    310.38 o
  -7  13   4      322.19      825.28    441.35 o
  -5  13   4    55508.33    56519.32   1882.00 o
  -3  13   4      212.31      798.37    380.35 o
  -1  13   4      846.54      744.88    312.68 o
   1  13   4     1561.69     1679.38    173.80 o
   3  13   4      184.08      245.79    432.38 o
   5  13   4    54055.98    53822.80   1810.24 o
   7  13   4      447.33      172.23    570.52 o
   9  13   4     3285.98     3437.48    360.61 o
  11  13   4    13205.34    13017.94    995.72 o
 -10  14   4    15250.21    14786.92   1173.34 o
  -8  14   4     3231.31     3206.04    357.02 o
  -6  14   4     8546.54     8721.09    748.14 o
  -4  14   4     3438.85     2755.73    313.97 o
  -2  14   4     2038.29     1844.33    261.94 o
   0  14   4    23819.18    21768.96    846.12 o
   2  14   4     1347.87     1234.34    274.50 o
   4  14   4     2756.03     2590.67    299.61 o
   6  14   4     9284.09     9090.67    687.14 o
   8  14   4     3742.90     3981.09    360.61 o
  10  14   4    14201.80    15292.85   1169.75 o
  -9  15   4     8980.70    11634.69    897.05 o
  -7  15   4     1666.41      809.14    649.46 o
  -5  15   4      851.14      287.05    502.35 o
  -3  15   4     2243.82     2517.11    274.50 o
  -1  15   4     4132.33     4325.01    234.65 o
   1  15   4     4767.01     4841.36    277.19 o
   3  15   4     3097.50     2972.81    319.35 o
   5  15   4      286.27      335.50    493.38 o
   7  15   4     1408.00     1272.01    303.20 o
   9  15   4     8101.73     8887.94    676.37 o
  -8  16   4     2757.84     3401.60    355.23 o
  -6  16   4     2952.54     3331.63    355.23 o
  -4  16   4     1672.43     1376.07    595.64 o
  -2  16   4     1837.06     2095.50    247.58 o
   0  16   4     7522.82     6631.19    434.17 o
   2  16   4     2207.02     1962.74    283.47 o
   4  16   4     1447.22     1200.25    279.88 o
   6  16   4     3018.95     3570.25    364.20 o
   8  16   4     2501.70     2438.17    362.41 o
  -9  17   4     3405.79     3708.39    371.38 o
  -7  17   4     2881.74     3003.31    378.55 o
  -5  17   4    55495.75    55482.33   2004.00 o
  -3  17   4     1689.44     1648.77    270.91 o
  -1  17   4      236.14       -9.40    357.92 o
   1  17   4      138.58      -15.86    302.62 o
   3  17   4     1818.44     1903.53    324.73 o
   5  17   4    55306.02    52466.46   1960.94 o
   7  17   4     2823.69     2994.34    339.08 o
   9  17   4     3432.41     3437.48    378.55 o
  -8  18   4    12032.69    11966.60    871.93 o
  -6  18   4     1247.71     1045.96    592.05 o
  -4  18   4     4943.63     4716.67    398.29 o
  -2  18   4    16297.67    17361.44   1117.72 o
   0  18   4    80397.31    78037.24   2384.35 o
   2  18   4    15504.43    16799.89   1049.54 o
   4  18   4     5081.61     5373.31    391.11 o
   6  18   4     1601.51     1526.77    642.29 o
   8  18   4    12670.98    12147.80    879.11 o
  -7  19   4    13170.95    13726.61   1019.04 o
  -5  19   4    22317.02    21164.92   1329.42 o
  -3  19   4    16320.22    16528.98   1171.54 o
  -1  19   4      755.86     1098.01    362.06 o
   1  19   4      521.49      206.37    681.76 o
   3  19   4    17077.23    16925.47   1182.31 o
   5  19   4    21399.72    20667.95   1333.01 o
   7  19   4    13308.80    12903.12   1002.90 o
  -6  20   4      329.25      -69.97    588.46 o
  -4  20   4     5966.45     6049.68    434.17 o
  -2  20   4     1370.92     1550.10    288.85 o
   0  20   4     5374.88     5367.42    301.13 o
   2  20   4     1857.31     2068.59    335.50 o
   4  20   4     5629.10     6916.23    541.82 o
   6  20   4      397.25      -68.18    572.32 o
  -5  21   4    42765.28    43935.55   1858.68 o
  -3  21   4     2935.98     3141.46    335.50 o
  -1  21   4      766.55      670.18    424.98 o
   1  21   4      881.15      670.18    394.53 o
   3  21   4     2829.54     3048.16    380.35 o
   5  21   4    42491.18    45702.73   1878.42 o
  -4  22   4     6789.02     6325.97    461.08 o
  -2  22   4     2350.44     2771.87    317.55 o
   0  22   4    10140.79     9925.11    575.01 o
   2  22   4     3061.42     3715.57    369.58 o
   4  22   4     6259.61     6659.67    452.11 o
  -3  23   4     1622.63     1559.07    663.81 o
  -1  23   4     8603.59     8287.32    569.62 o
   1  23   4     9880.97     9773.66   1512.42 o
   3  23   4     2095.29     1189.48    723.02 o
   0  24   4      172.81     -345.73    408.20 o
   2  24   4     8876.28     9022.50    642.29 o
   2   0   5    13601.76    13663.62   1237.03 o
   4   0   5      276.01     -148.64    359.00 o
   6   0   5      283.42      185.47    233.90 o
   8   0   5    56750.88    58388.12   3160.30 o
  10   0   5     1236.58     1050.16    342.67 o
  -9   1   5      388.37      507.74    657.54 o
  -7   1   5     3137.66     3106.53    389.32 o
  -5   1   5     7144.81     7703.79   1272.01 o
  -3   1   5    29454.38    27741.21   2241.72 o
  -1   1   5       79.33      353.84    196.89 o
   1   1   5      332.54      444.52    325.25 o
   3   1   5    28256.26    27461.45   2217.50 o
   5   1   5     7209.98     6838.84    353.78 o
   7   1   5     3268.92     3396.69    411.74 o
   9   1   5      167.35       32.26    405.48 o
 -10   2   5     2094.72     1054.93    656.64 o
  -8   2   5      697.39     -190.17    667.40 o
  -6   2   5     7488.82     7034.64    563.35 o
  -4   2   5      604.26      857.58    428.79 o
  -2   2   5     4652.84     4809.96    328.32 o
   0   2   5     4837.17     4821.79    278.35 o
   2   2   5     4364.45     4526.50    344.47 o
   4   2   5      613.13      848.61    496.96 o
   6   2   5     7906.06     7890.42    601.02 o
   8   2   5      730.73       62.79    595.64 o
  10   2   5     2009.15     1528.57    735.58 o
  -9   3   5      608.04      936.52    527.46 o
  -7   3   5     2155.60     2509.94    319.35 o
  -5   3   5     4202.68     3790.92    344.47 o
  -3   3   5    15127.63    13909.60   1004.69 o
  -1   3   5      817.86      416.30    358.78 o
   1   3   5      443.15      740.68    318.14 o
   3   3   5    12844.96    13692.52   1024.43 o
   5   3   5     4929.98     5122.14    448.52 o
   7   3   5     3313.32     3263.46    371.38 o
   9   3   5      526.36      660.23    620.76 o
 -10   4   5     9684.11    11509.11    895.25 o
  -8   4   5    37773.96    35304.17   1672.09 o
  -6   4   5     6229.33     6654.29    495.17 o
  -4   4   5    11545.08    10267.60    792.99 o
  -2   4   5    30659.25    28691.14   1376.07 o
   0   4   5     4809.24     5126.83    304.15 o
   2   4   5    31320.60    32076.59   1413.75 o
   4   4   5     8977.98     8599.09    694.31 o
   6   4   5     8378.51     8155.95    574.11 o
   8   4   5    37156.68    39301.41   1742.06 o
  10   4   5    11496.05    12054.51    949.08 o
  -9   5   5    13802.68    14652.36   1126.69 o
  -7   5   5    23540.45    22569.69   1324.04 o
  -5   5   5     7458.30     8127.24    654.84 o
  -3   5   5    44639.62    45474.88   1690.04 o
  -1   5   5    19182.74    18283.02   1890.97 o
   1   5   5    22518.62    22888.06    892.93 o
   3   5   5    45059.37    50048.02   1711.56 o
   5   5   5     8436.93     8735.44    694.31 o
   7   5   5    21011.04    21139.80   1288.16 o
 -10   6   5     2439.57     3032.02    342.67 o
  -8   6   5     2631.99     2805.96    330.11 o
  -6   6   5     1404.97     1803.06    296.03 o
  -4   6   5      395.90      166.85    601.02 o
  -2   6   5     5712.00     5107.78    360.61 o
   0   6   5    12126.85    11926.35    720.33 o
   2   6   5     5460.04     6074.80    432.38 o
   4   6   5      995.94     -109.44    595.64 o
   6   6   5     1615.68      705.08    676.37 o
   8   6   5     2433.01     2613.99    364.20 o
  10   6   5     2401.82     2138.56    369.58 o
  -9   7   5     4010.26     4341.71    409.05 o
  -7   7   5      319.12      439.55    536.43 o
  -5   7   5    18748.72    18820.04   1173.34 o
  -3   7   5     3526.26     3868.06    306.79 o
  -1   7   5     2169.17     2256.57    812.72 o
   1   7   5     2192.43     2387.40    199.67 o
   3   7   5     3025.06     3482.33    290.64 o
   5   7   5    19885.09    21055.48   1289.95 o
   7   7   5      337.60      807.34    407.26 o
   9   7   5     3484.52     3319.07    412.64 o
  -8   8   5    19233.79    18080.87   1236.13 o
  -6   8   5     2350.53     1951.97    330.11 o
  -4   8   5     3151.31     2820.31    317.55 o
  -2   8   5    14428.45    12093.98    897.05 o
   0   8   5      183.93     -167.44    335.34 o
   2   8   5    16709.31    15854.40   1035.19 o
   4   8   5     3899.27     3478.75    358.82 o
   6   8   5     1294.94     2520.70    303.20 o
   8   8   5    17546.18    16738.89   1295.34 o
  -9   9   5     3482.69     3661.74    407.26 o
  -7   9   5     7346.23     8787.47    816.31 o
  -5   9   5      169.94      540.02    452.11 o
  -3   9   5    27937.51    27458.60   1345.57 o
  -1   9   5     2098.89     2189.94    475.43 o
   1   9   5     1888.05      996.50    400.74 o
   3   9   5    27145.20    27794.09   1356.33 o
   5   9   5      361.90      769.67    565.14 o
   7   9   5     7156.46     7011.32    507.73 o
   9   9   5     4669.99     4304.03    443.14 o
  -8  10   5     5732.39     5455.84    459.29 o
  -6  10   5     1828.50     2122.41    306.79 o
  -4  10   5      856.49      592.05    556.17 o
  -2  10   5    11142.75    10145.60    771.46 o
   0  10   5     5814.39     5513.54    305.67 o
   2  10   5     8700.11     9139.11    705.08 o
   4  10   5      770.10     1112.34    540.02 o
   6  10   5     3017.47     3441.07    355.23 o
   8  10   5     6984.89     6706.32    480.82 o
  -7  11   5     1377.88     1340.19    642.29 o
  -5  11   5     8516.55     8069.83    696.11 o
  -3  11   5      329.87     -355.23    457.49 o
  -1  11   5     1591.27     1074.68    396.04 o
   1  11   5     1319.63     1161.33    256.07 o
   3  11   5      409.31      748.14    272.70 o
   5  11   5     9223.00    10405.74    766.08 o
   7  11   5     1050.44      529.26    635.11 o
  -8  12   5    10596.22    10649.74    909.61 o
  -6  12   5     2802.15     1776.15    764.28 o
  -4  12   5     1998.62     1420.92    583.08 o
  -2  12   5    12730.85    10603.09    862.96 o
   0  12   5     2126.04     2117.22    209.66 o
   2  12   5    11704.84    11528.84    841.43 o
   4  12   5     3484.97     3362.13    387.52 o
   6  12   5     1503.00     1664.92    335.50 o
   8  12   5    11607.54    12721.92    977.78 o
  -7  13   5     9217.89     9239.58    665.61 o
  -5  13   5     5658.72     5549.13    482.61 o
  -3  13   5    29859.02    29936.24   1481.92 o
  -1  13   5     7859.14     6662.54    366.18 o
   1  13   5     5631.02     5481.59    292.00 o
   3  13   5    32122.81    35610.96   1654.15 o
   5  13   5     5094.21     4869.17    434.17 o
   7  13   5     8922.83     8301.27    696.11 o
  -6  14   5     5584.51     5437.90    434.17 o
  -4  14   5    16612.67    15940.52   1176.93 o
  -2  14   5    19771.48    19160.92   1175.13 o
   0  14   5    30880.30    29633.73   1064.59 o
   2  14   5    19233.39    19765.53   1241.51 o
   4  14   5    19023.17    21308.45   1306.10 o
   6  14   5     4386.96     4443.97    423.41 o
  -5  15   5     6065.33     6510.76    487.99 o
  -3  15   5     1194.38     1040.57    566.93 o
  -1  15   5     2032.57     1875.75    371.38 o
   1  15   5     1902.01     1244.23    390.82 o
   3  15   5     1692.39     1331.22    321.14 o
   5  15   5     6141.31     5916.92    482.61 o
  -6  16   5     9801.11     8631.38    615.37 o
  -4  16   5     5434.39     4949.90    432.38 o
  -2  16   5     6582.82     6521.53    498.76 o
   0  16   5      577.40       73.63    364.42 o
   2  16   5     6656.67     7057.96    593.84 o
   4  16   5     6291.25     5807.48    452.11 o
   6  16   5     8478.05     8821.56    516.70 o
  -5  17   5     1148.56     1437.07    667.40 o
  -3  17   5    22780.99    22271.87   1419.13 o
  -1  17   5      328.71     -129.17    608.20 o
   1  17   5        7.28      792.42    394.83 o
   3  17   5    24595.79    25454.60   1481.92 o
   5  17   5      911.07      638.70    662.02 o
  -4  18   5      381.17        0.00    557.96 o
  -2  18   5    11231.50    10567.21    780.43 o
   0  18   5        4.40     -186.99    412.74 o
   2  18   5     9655.50     8606.27    764.28 o
   4  18   5      178.13      498.76    608.20 o
  -1  19   5     2647.00     2413.00    262.02 o
   1  19   5     2026.04     2329.64    263.79 o
   0   0   6     5283.11     5598.73    334.87 o
   2   0   6    13399.41    12626.51   2373.59 o
   4   0   6    20347.19    18560.27    911.97 o
   6   0   6    42150.59    40558.24   3249.10 o
  -5   1   6    11966.56    13177.04    816.31 o
  -3   1   6     2721.57     2480.87    339.39 o
  -1   1   6     6370.01     6674.71    368.81 o
   1   1   6     7643.89     7588.25    299.95 o
   3   1   6     3040.43     3154.31    266.36 o
   5   1   6    11373.97    11691.41    630.69 o
  -6   2   6     1698.91      430.58    767.87 o
  -4   2   6      534.12      679.96    543.61 o
  -2   2   6     5572.52     4582.11    414.44 o
   0   2   6     4052.04     4758.45    286.02 o
   2   2   6     6159.37     6543.06    462.88 o
   4   2   6      602.93     1469.36    296.03 o
   6   2   6     1680.45     1458.60    731.99 o
  -5   3   6     7882.35     8195.42    708.67 o
  -3   3   6     5062.21     4596.47    464.67 o
  -1   3   6     2037.25     2175.02    256.87 o
   1   3   6     1330.53     1496.34    283.92 o
   3   3   6     4887.26     5323.07    432.38 o
   5   3   6     8095.67     7578.25    674.58 o
  -4   4   6      412.07      342.67    579.49 o
  -2   4   6      551.21     -672.78    672.78 o
   0   4   6    21630.56    21942.51    973.33 o
   2   4   6      459.26     1024.43    536.43 o
   4   4   6      361.31      531.05    615.37 o
  -5   5   6    17615.25    16817.83   1272.01 o
  -3   5   6      797.24      683.55    301.41 o
  -1   5   6     3053.64     3178.13    256.22 o
   1   5   6     3394.73     3625.80    760.70 o
   3   5   6     1184.62     1124.90    326.52 o
   5   5   6    16672.25    16450.04   1234.34 o
  -4   6   6     1441.02     1105.16    351.64 o
  -2   6   6     4852.66     4528.29    410.85 o
   0   6   6     3592.53     4016.88    419.82 o
   2   6   6     3886.86     4329.15    505.93 o
   4   6   6     1090.13      699.70    337.29 o
  -5   7   6      820.82      577.70    622.55 o
  -3   7   6     7047.30     8441.21    649.46 o
  -1   7   6      629.15     1101.49    429.65 o
   1   7   6      343.97       73.37    415.50 o
   3   7   6     6332.55     6013.80    538.23 o
   5   7   6      954.60      419.82    662.02 o
  -4   8   6      457.76     1284.57    606.40 o
  -2   8   6      338.67     1173.34    581.29 o
   0   8   6    28492.55    27923.48   1522.29 o
   2   8   6     1202.81     -400.08    784.02 o
   4   8   6      347.48     -552.58    710.46 o
  -3   9   6     6273.31     5355.37    534.64 o
  -1   9   6     3255.45     2744.16    463.77 o
   1   9   6     3187.21     3292.46    344.47 o
   3   9   6     6974.52     6812.17    509.52 o
  -2  10   6     4798.45     4522.91    419.82 o
   0  10   6    23432.49    21398.29    998.38 o
   2  10   6     4191.33     4101.30    426.99 o
  -1  11   6     3369.57     3122.46    278.05 o
   1  11   6     3950.63     3683.02    295.48 o
 
